# Supplementary material for: Pan-transcriptome assembly combined with multiple association analysis provides new insights into the regulatory network of specialized metabolites in the tea plant Camellia sinensis
Source: Hortic Res. 2022 Jul 2;9:uhac100. doi: 10.1093/hr/uhac100 (PMC9251601; doi:10.1093/hr/uhac100)
Supplement: Web_Material_uhac100 [file web_material_uhac100.zip]

Archive with 9 entries (9 files):
- Editing Certificate.pdf
- Figure S.docx
- Figure-1.jpg
- Figure-2.jpg
- Figure-3.jpg
- Figure-4.jpg
- Figure-5.jpg
- Figure-6.jpg
- Table S.xlsx
