# Supplementary material for: Pan-transcriptome assembly combined with multiple association analysis provides new insights into the regulatory network of specialized metabolites in the tea plant Camellia sinensis
Source: Hortic Res. 2022 Jul 2;9:uhac100. doi: 10.1093/hr/uhac100 (PMC9251601; doi:10.1093/hr/uhac100)
Supplement: Web_Material_uhac100 [file web_material_uhac100.zip › Table S.xlsx]

## Sheet: Table S1
Table S1. Classification and mapping rates of tea plant accessions
Group	Classification	Accession	Mapping Rates
Group1	Derived CS	S105_SL_1	0.9174
Group1	Derived CS	S105_SL_2	0.9196
Group1	Derived CS	S105_SL_3	0.9197
Group1	Derived CS	S111_SL_1	0.9191
Group1	Derived CS	S111_SL_2	0.9174
Group1	Derived CS	S111_SL_3	0.9155
Group1	Derived CS	S123_SL_1	0.941
Group1	Derived CS	S123_SL_2	0.9447
Group1	Derived CS	S123_SL_3	0.9195
Group1	Derived CS	S13_SL_1	0.9224
Group1	Derived CS	S13_SL_2	0.928
Group1	Derived CS	S13_SL_3	0.922
Group1	Derived CS	S147_SL_1	0.9315
Group1	Derived CS	S147_SL_2	0.9219
Group1	Derived CS	S147_SL_3	0.9239
Group1	Derived CS	S148_SL_1	0.9316
Group1	Derived CS	S148_SL_2	0.9161
Group1	Derived CS	S148_SL_3	0.9359
Group1	Derived CS	S149_SL_1	0.8943
Group1	Derived CS	S149_SL_2	0.8928
Group1	Derived CS	S149_SL_3	0.9188
Group1	Derived CS	S151_SL_1	0.8974
Group1	Derived CS	S151_SL_2	0.8943
Group1	Derived CS	S151_SL_3	0.9051
Group1	Derived CS	S152_SL_1	0.9158
Group1	Derived CS	S152_SL_2	0.9153
Group1	Derived CS	S152_SL_3	0.8822
Group1	Derived CS	S157_SL_1	0.9231
Group1	Derived CS	S157_SL_2	0.9173
Group1	Derived CS	S157_SL_3	0.9563
Group1	Derived CS	S164_SL_1	0.9176
Group1	Derived CS	S164_SL_2	0.9153
Group1	Derived CS	S164_SL_3	0.9139
Group1	Derived CS	S2_SL_1	0.918
Group1	Derived CS	S2_SL_2	0.9237
Group1	Derived CS	S2_SL_3	0.9192
Group1	Derived CS	S41_SL_1	0.9348
Group1	Derived CS	S41_SL_2	0.9234
Group1	Derived CS	S41_SL_3	0.9352
Group1	Derived CS	S55_SL_1	0.8992
Group1	Derived CS	S55_SL_2	0.895
Group1	Derived CS	S55_SL_3	0.8976
Group1	Derived CS	S8_SL_1	0.9199
Group1	Derived CS	S8_SL_2	0.9274
Group1	Derived CS	S8_SL_3	0.9285
Group2	Derived CS	S100_SL_1	0.9178
Group2	Derived CS	S100_SL_2	0.9206
Group2	Derived CS	S100_SL_3	0.9193
Group2	Derived CS	S104_SL_1	0.9219
Group2	Derived CS	S104_SL_2	0.9188
Group2	Derived CS	S104_SL_3	0.9193
Group2	Derived CS	S107_SL_1	0.9228
Group2	Derived CS	S107_SL_2	0.9218
Group2	Derived CS	S107_SL_3	0.9222
Group2	Derived CS	S112_SL_1	0.9205
Group2	Derived CS	S112_SL_2	0.9219
Group2	Derived CS	S112_SL_3	0.9232
Group2	Derived CS	S113_SL_1	0.8989
Group2	Derived CS	S113_SL_2	0.9014
Group2	Derived CS	S113_SL_3	0.9116
Group2	Derived CS	S114_SL_1	0.9018
Group2	Derived CS	S114_SL_2	0.909
Group2	Derived CS	S114_SL_3	0.9044
Group2	Derived CS	S115_SL_1	0.9192
Group2	Derived CS	S115_SL_2	0.9244
Group2	Derived CS	S115_SL_3	0.922
Group2	Derived CS	S116_SL_1	0.9071
Group2	Derived CS	S116_SL_2	0.908
Group2	Derived CS	S116_SL_3	0.9092
Group2	Derived CS	S120_SL_1	0.9032
Group2	Derived CS	S120_SL_2	0.909
Group2	Derived CS	S120_SL_3	0.9104
Group2	Derived CS	S121_SL_1	0.9186
Group2	Derived CS	S121_SL_2	0.9136
Group2	Derived CS	S121_SL_3	0.9198
Group2	Derived CS	S150_SL_1	0.9199
Group2	Derived CS	S150_SL_2	0.9117
Group2	Derived CS	S150_SL_3	0.9112
Group2	Derived CS	S154_SL_1	0.9296
Group2	Derived CS	S154_SL_2	0.9287
Group2	Derived CS	S154_SL_3	0.9275
Group2	Derived CS	S161_SL_1	0.9228
Group2	Derived CS	S161_SL_2	0.9208
Group2	Derived CS	S161_SL_3	0.9271
Group2	Derived CS	S75_SL_1	0.9157
Group2	Derived CS	S75_SL_2	0.9244
Group2	Derived CS	S75_SL_3	0.9295
Group2	Derived CS	S82_SL_1	0.9272
Group2	Derived CS	S82_SL_2	0.9249
Group2	Derived CS	S82_SL_3	0.9294
Group2	Derived CS	S88_SL_1	0.9257
Group2	Derived CS	S88_SL_2	0.923
Group2	Derived CS	S88_SL_3	0.9218
Group3	Derived CS	S1_SL_1	0.9162
Group3	Derived CS	S1_SL_2	0.9191
Group3	Derived CS	S1_SL_3	0.8899
Group3	Derived CS	S10_SL_1	0.9364
Group3	Derived CS	S10_SL_2	0.9387
Group3	Derived CS	S10_SL_3	0.9382
Group3	Derived CS	S101_SL_1	0.9311
Group3	Derived CS	S101_SL_2	0.9326
Group3	Derived CS	S101_SL_3	0.9333
Group3	Derived CS	S102_SL_1	0.9353
Group3	Derived CS	S102_SL_2	0.9334
Group3	Derived CS	S102_SL_3	0.9362
Group3	Derived CS	S103_SL_1	0.9107
Group3	Derived CS	S103_SL_2	0.9139
Group3	Derived CS	S103_SL_3	0.9249
Group3	Derived CS	S106_SL_1	0.9063
Group3	Derived CS	S106_SL_2	0.9048
Group3	Derived CS	S106_SL_3	0.9109
Group3	Derived CS	S108_SL_1	0.9174
Group3	Derived CS	S108_SL_2	0.9012
Group3	Derived CS	S108_SL_3	0.9125
Group3	Derived CS	S109_SL_1	0.9132
Group3	Derived CS	S109_SL_2	0.9143
Group3	Derived CS	S109_SL_3	0.9105
Group3	Derived CS	S117_SL_1	0.9252
Group3	Derived CS	S117_SL_2	0.9267
Group3	Derived CS	S117_SL_3	0.9293
Group3	Derived CS	S118_SL_1	0.9392
Group3	Derived CS	S118_SL_2	0.9383
Group3	Derived CS	S118_SL_3	0.9331
Group3	Derived CS	S119_SL_1	0.9237
Group3	Derived CS	S119_SL_2	0.936
Group3	Derived CS	S119_SL_3	0.9191
Group3	Derived CS	S134_SL_1	0.9266
Group3	Derived CS	S134_SL_2	0.9276
Group3	Derived CS	S134_SL_3	0.9294
Group3	Derived CS	S135_SL_1	0.9372
Group3	Derived CS	S135_SL_2	0.9409
Group3	Derived CS	S135_SL_3	0.9369
Group3	Derived CS	S136_SL_1	0.9344
Group3	Derived CS	S136_SL_2	0.9355
Group3	Derived CS	S136_SL_3	0.9376
Group3	Derived CS	S137_SL_1	0.9311
Group3	Derived CS	S137_SL_2	0.9305
Group3	Derived CS	S137_SL_3	0.9315
Group3	Derived CS	S138_SL_1	0.9235
Group3	Derived CS	S138_SL_2	0.9275
Group3	Derived CS	S138_SL_3	0.9252
Group3	Derived CS	S140_SL_1	0.9238
Group3	Derived CS	S140_SL_2	0.9234
Group3	Derived CS	S140_SL_3	0.9272
Group3	Derived CS	S142_SL_1	0.9207
Group3	Derived CS	S142_SL_2	0.9284
Group3	Derived CS	S142_SL_3	0.9113
Group3	Derived CS	S153_SL_1	0.9177
Group3	Derived CS	S153_SL_2	0.9208
Group3	Derived CS	S153_SL_3	0.9236
Group3	Derived CS	S155_SL_1	0.9145
Group3	Derived CS	S155_SL_2	0.9217
Group3	Derived CS	S155_SL_3	0.9233
Group3	Derived CS	S156_SL_1	0.9367
Group3	Derived CS	S156_SL_2	0.9369
Group3	Derived CS	S156_SL_3	0.9334
Group3	Derived CS	S158_SL_1	0.9213
Group3	Derived CS	S158_SL_2	0.9039
Group3	Derived CS	S158_SL_3	0.9048
Group3	Derived CS	S20_SL_1	0.9341
Group3	Derived CS	S20_SL_2	0.9344
Group3	Derived CS	S20_SL_3	0.9313
Group3	Derived CS	S21_SL_1	0.9104
Group3	Derived CS	S21_SL_2	0.9065
Group3	Derived CS	S21_SL_3	0.908
Group3	Derived CS	S22_SL_1	0.9346
Group3	Derived CS	S22_SL_2	0.9329
Group3	Derived CS	S22_SL_3	0.9329
Group3	Derived CS	S36_SL_1	0.9164
Group3	Derived CS	S36_SL_2	0.9096
Group3	Derived CS	S36_SL_3	0.9158
Group3	Derived CS	S40_SL_1	0.9173
Group3	Derived CS	S40_SL_2	0.9217
Group3	Derived CS	S40_SL_3	0.9207
Group3	Derived CS	S42_SL_1	0.9346
Group3	Derived CS	S42_SL_2	0.9329
Group3	Derived CS	S42_SL_3	0.9213
Group3	Derived CS	S46_SL_1	0.9311
Group3	Derived CS	S46_SL_2	0.9361
Group3	Derived CS	S46_SL_3	0.9356
Group3	Derived CS	S48_SL_1	0.9294
Group3	Derived CS	S48_SL_2	0.924
Group3	Derived CS	S48_SL_3	0.9247
Group3	Derived CS	S49_SL_1	0.9354
Group3	Derived CS	S49_SL_2	0.9364
Group3	Derived CS	S49_SL_3	0.9306
Group3	Derived CS	S50_SL_1	0.9025
Group3	Derived CS	S50_SL_2	0.9055
Group3	Derived CS	S50_SL_3	0.9061
Group3	Derived CS	S51_SL_1	0.9336
Group3	Derived CS	S51_SL_2	0.921
Group3	Derived CS	S51_SL_3	0.932
Group3	Derived CS	S52_SL_1	0.8974
Group3	Derived CS	S52_SL_2	0.8874
Group3	Derived CS	S52_SL_3	0.8901
Group3	Derived CS	S53_SL_1	0.8977
Group3	Derived CS	S53_SL_2	0.9005
Group3	Derived CS	S53_SL_3	0.9088
Group3	Derived CS	S54_SL_1	0.905
Group3	Derived CS	S54_SL_2	0.8976
Group3	Derived CS	S54_SL_3	0.8999
Group3	Derived CS	S56_SL_1	0.9095
Group3	Derived CS	S56_SL_2	0.912
Group3	Derived CS	S56_SL_3	0.9062
Group3	Derived CS	S57_SL_1	0.8994
Group3	Derived CS	S57_SL_2	0.8984
Group3	Derived CS	S57_SL_3	0.8975
Group3	Derived CS	S58_SL_1	0.9298
Group3	Derived CS	S58_SL_2	0.9192
Group3	Derived CS	S58_SL_3	0.919
Group3	Derived CS	S59_SL_1	0.9012
Group3	Derived CS	S59_SL_2	0.904
Group3	Derived CS	S59_SL_3	0.9034
Group3	Derived CS	S60_SL_1	0.9127
Group3	Derived CS	S60_SL_2	0.9139
Group3	Derived CS	S60_SL_3	0.9125
Group3	Derived CS	S61_SL_1	0.9077
Group3	Derived CS	S61_SL_2	0.9096
Group3	Derived CS	S61_SL_3	0.9109
Group3	Derived CS	S62_SL_1	0.9348
Group3	Derived CS	S62_SL_2	0.9329
Group3	Derived CS	S62_SL_3	0.9273
Group3	Derived CS	S64_SL_1	0.9304
Group3	Derived CS	S64_SL_2	0.9307
Group3	Derived CS	S64_SL_3	0.929
Group3	Derived CS	S65_SL_1	0.9262
Group3	Derived CS	S65_SL_2	0.9245
Group3	Derived CS	S65_SL_3	0.9127
Group3	Derived CS	S68_SL_1	0.937
Group3	Derived CS	S68_SL_2	0.9393
Group3	Derived CS	S68_SL_3	0.9312
Group3	Derived CS	S69_SL_1	0.9338
Group3	Derived CS	S69_SL_2	0.9383
Group3	Derived CS	S69_SL_3	0.9432
Group3	Derived CS	S70_SL_1	0.911
Group3	Derived CS	S70_SL_2	0.9159
Group3	Derived CS	S70_SL_3	0.9118
Group3	Derived CS	S73_SL_1	0.934
Group3	Derived CS	S73_SL_2	0.9328
Group3	Derived CS	S73_SL_3	0.9347
Group3	Derived CS	S74_SL_1	0.9092
Group3	Derived CS	S74_SL_2	0.9046
Group3	Derived CS	S74_SL_3	0.9073
Group3	Derived CS	S76_SL_1	0.9323
Group3	Derived CS	S76_SL_2	0.9323
Group3	Derived CS	S76_SL_3	0.9317
Group3	Derived CS	S77_SL_1	0.9344
Group3	Derived CS	S77_SL_2	0.9328
Group3	Derived CS	S77_SL_3	0.9373
Group3	Derived CS	S78_SL_1	0.9231
Group3	Derived CS	S78_SL_2	0.927
Group3	Derived CS	S78_SL_3	0.929
Group3	Derived CS	S79_SL_1	0.9102
Group3	Derived CS	S79_SL_2	0.9273
Group3	Derived CS	S79_SL_3	0.9288
Group3	Derived CS	S80_SL_1	0.9202
Group3	Derived CS	S80_SL_2	0.9282
Group3	Derived CS	S80_SL_3	0.9334
Group3	Derived CS	S81_SL_1	0.9301
Group3	Derived CS	S81_SL_2	0.9242
Group3	Derived CS	S81_SL_3	0.9336
Group3	Derived CS	S83_SL_1	0.9317
Group3	Derived CS	S83_SL_2	0.9314
Group3	Derived CS	S83_SL_3	0.926
Group3	Derived CS	S84_SL_1	0.9266
Group3	Derived CS	S84_SL_2	0.9294
Group3	Derived CS	S84_SL_3	0.928
Group3	Derived CS	S85_SL_1	0.935
Group3	Derived CS	S85_SL_2	0.9324
Group3	Derived CS	S85_SL_3	0.9267
Group3	Derived CS	S86_SL_1	0.9367
Group3	Derived CS	S86_SL_2	0.9341
Group3	Derived CS	S86_SL_3	0.9358
Group3	Derived CS	S87_SL_1	0.9297
Group3	Derived CS	S87_SL_2	0.9399
Group3	Derived CS	S87_SL_3	0.935
Group3	Derived CS	S89_SL_1	0.9104
Group3	Derived CS	S89_SL_2	0.9178
Group3	Derived CS	S89_SL_3	0.9344
Group3	Derived CS	S90_SL_1	0.9297
Group3	Derived CS	S90_SL_2	0.9383
Group3	Derived CS	S90_SL_3	0.932
Group3	Derived CS	S91_SL_1	0.941
Group3	Derived CS	S91_SL_2	0.9398
Group3	Derived CS	S91_SL_3	0.9371
Group3	Derived CS	S92_SL_1	0.9379
Group3	Derived CS	S92_SL_2	0.9374
Group3	Derived CS	S92_SL_3	0.927
Group3	Derived CS	S93_SL_1	0.9415
Group3	Derived CS	S93_SL_2	0.9366
Group3	Derived CS	S93_SL_3	0.9359
Group3	Derived CS	S94_SL_1	0.9297
Group3	Derived CS	S94_SL_2	0.9258
Group3	Derived CS	S94_SL_3	0.9286
Group3	Derived CS	S95_SL_1	0.9084
Group3	Derived CS	S95_SL_2	0.9068
Group3	Derived CS	S95_SL_3	0.8978
Group3	Derived CS	S96_SL_1	0.9384
Group3	Derived CS	S96_SL_2	0.9307
Group3	Derived CS	S96_SL_3	0.9377
Group3	Derived CS	S97_SL_1	0.9332
Group3	Derived CS	S97_SL_2	0.9279
Group3	Derived CS	S97_SL_3	0.9331
Group3	Derived CS	S98_SL_1	0.9243
Group3	Derived CS	S98_SL_2	0.927
Group3	Derived CS	S98_SL_3	0.9268
Group3	Derived CS	S99_SL_1	0.9175
Group3	Derived CS	S99_SL_2	0.9139
Group3	Derived CS	S99_SL_3	0.91
Group1	Pure_CSA	S122_SL_1	0.9417
Group1	Pure_CSA	S122_SL_2	0.9451
Group1	Pure_CSA	S122_SL_3	0.9346
Group1	Pure_CSA	S124_SL_1	0.9231
Group1	Pure_CSA	S124_SL_2	0.9153
Group1	Pure_CSA	S124_SL_3	0.9232
Group1	Pure_CSA	S126_SL_1	0.9107
Group1	Pure_CSA	S126_SL_2	0.917
Group1	Pure_CSA	S126_SL_3	0.9184
Group1	Pure_CSA	S127_SL_1	0.9187
Group1	Pure_CSA	S127_SL_2	0.9396
Group1	Pure_CSA	S127_SL_3	0.9242
Group1	Pure_CSA	S129_SL_1	0.8972
Group1	Pure_CSA	S129_SL_2	0.9105
Group1	Pure_CSA	S129_SL_3	0.9071
Group1	Pure_CSA	S131_SL_1	0.9152
Group1	Pure_CSA	S131_SL_2	0.9172
Group1	Pure_CSA	S131_SL_3	0.913
Group1	Pure_CSA	S132_SL_1	0.9298
Group1	Pure_CSA	S132_SL_2	0.9532
Group1	Pure_CSA	S132_SL_3	0.9237
Group1	Pure_CSA	S143_SL_1	0.9233
Group1	Pure_CSA	S143_SL_2	0.9248
Group1	Pure_CSA	S143_SL_3	0.9192
Group1	Pure_CSA	S144_SL_1	0.9262
Group1	Pure_CSA	S144_SL_2	0.9205
Group1	Pure_CSA	S144_SL_3	0.9239
Group1	Pure_CSA	S145_SL_1	0.9189
Group1	Pure_CSA	S145_SL_2	0.9206
Group1	Pure_CSA	S145_SL_3	0.9239
Group1	Pure_CSA	S146_SL_1	0.9131
Group1	Pure_CSA	S146_SL_2	0.942
Group1	Pure_CSA	S146_SL_3	0.9213
Group1	Pure_CSA	S160_SL_1	0.8989
Group1	Pure_CSA	S160_SL_2	0.9046
Group1	Pure_CSA	S160_SL_3	0.9061
Group3	Pure_CSS	S110_SL_1	0.9227
Group3	Pure_CSS	S110_SL_2	0.924
Group3	Pure_CSS	S110_SL_3	0.9208
Group3	Pure_CSS	S12_SL_1	0.9377
Group3	Pure_CSS	S12_SL_2	0.9228
Group3	Pure_CSS	S12_SL_3	0.9362
Group3	Pure_CSS	S133_SL_1	0.934
Group3	Pure_CSS	S133_SL_2	0.9375
Group3	Pure_CSS	S133_SL_3	0.9293
Group3	Pure_CSS	S14_SL_1	0.915
Group3	Pure_CSS	S14_SL_2	0.9174
Group3	Pure_CSS	S14_SL_3	0.9162
Group3	Pure_CSS	S141_SL_1	0.9346
Group3	Pure_CSS	S141_SL_2	0.9366
Group3	Pure_CSS	S141_SL_3	0.9337
Group3	Pure_CSS	S162_SL_1	0.9119
Group3	Pure_CSS	S162_SL_2	0.894
Group3	Pure_CSS	S162_SL_3	0.9106
Group3	Pure_CSS	S38_SL_1	0.9278
Group3	Pure_CSS	S38_SL_2	0.9295
Group3	Pure_CSS	S38_SL_3	0.9305
Group3	Pure_CSS	S4_SL_1	0.9375
Group3	Pure_CSS	S4_SL_2	0.9384
Group3	Pure_CSS	S4_SL_3	0.9341
Group3	Pure_CSS	S43_SL_1	0.9465
Group3	Pure_CSS	S43_SL_2	0.9475
Group3	Pure_CSS	S43_SL_3	0.9232
Group3	Pure_CSS	S44_SL_1	0.9468
Group3	Pure_CSS	S44_SL_2	0.9344
Group3	Pure_CSS	S44_SL_3	0.9498
Group3	Pure_CSS	S45_SL_1	0.9173
Group3	Pure_CSS	S45_SL_2	0.9148
Group3	Pure_CSS	S45_SL_3	0.9122
Group3	Pure_CSS	S47_SL_1	0.9208
Group3	Pure_CSS	S47_SL_2	0.9337
Group3	Pure_CSS	S47_SL_3	0.9327
Group3	Pure_CSS	S5_SL_1	0.927
Group3	Pure_CSS	S5_SL_2	0.9297
Group3	Pure_CSS	S5_SL_3	0.9281
Group3	Pure_CSS	S6_SL_1	0.9332
Group3	Pure_CSS	S6_SL_2	0.9347
Group3	Pure_CSS	S6_SL_3	0.9361
Group3	Pure_CSS	S63_SL_1	0.9311
Group3	Pure_CSS	S63_SL_2	0.9341
Group3	Pure_CSS	S63_SL_3	0.9313
Group3	Pure_CSS	S66_SL_1	0.9379
Group3	Pure_CSS	S66_SL_2	0.9391
Group3	Pure_CSS	S66_SL_3	0.936
Group3	Pure_CSS	S67_SL_1	0.9385
Group3	Pure_CSS	S67_SL_2	0.9269
Group3	Pure_CSS	S67_SL_3	0.9301
Group3	Pure_CSS	S7_SL_1	0.9182
Group3	Pure_CSS	S7_SL_2	0.919
Group3	Pure_CSS	S7_SL_3	0.9356
Group3	Pure_CSS	S71_SL_1	0.9161
Group3	Pure_CSS	S71_SL_2	0.9171
Group3	Pure_CSS	S71_SL_3	0.9279

## Sheet: TableS2
Table S2. De novo transcriptome assembly of unmapped reads of three groups
Step	Group 1	Group 2	Group 3	Total
Unproperly mapped reads	76073350	45915284	193891418	315880052
Transcripts number	783913	523710	1203188	2510811
Gene number	585871	384463	941343	1911677
Gene number (> 500bp)	76203	61360	122763	260326
Non-redundant gene number	72659	57847	115500	246006
Expressed gene (FPKM/sample >20) number	9910	9894	5797	25601
Non-redundant gene number after merging	9130	9061	5124	23315
Gene number after removing putative contaminant gene	8725	8706	4932	22363
Gene number after removing gene (< 100 aa)	3947	3669	2606	10222
Gene number after removing putative alleles with TGY sequences (Confidence gene)	1952	1471	1517	4940

## Sheet: Table S3
Table S3. KEGG enrichments of high expressed genes, middle expressed genes, and low expressed genes in pan-transcriptome of tea plant leaf
Highly expressed Genes
Term Name	MainClass	GeneHitsInSelectedSet	AllGenesInSelectedSet	GeneHitsInBackground	AllGenesInBackground	p-value	enrichFactor	GeneListInSelectedSets	corrected p-value(BH method)
Energy metabolism	A09100 Metabolism	146	1246	560	11456	0	2.39706	[CsTGY10G0002196, CsTGY04G0001374, CsTGY06G0000642, CsTGY05G0001394, CsTGY15G0000352, CsTGY01G0003171, CsTGY06G0001573, CsTGY01G0000334, CsTGY11G0000505, CsTGY06G0001061, CsTGY01G0000617, CsTGY02G0000110, CsTGY07G0000827, CsTGY06G0000808, CsTGY04G0003046, CsTGY06G0001345, CsTGY13G0001939, CsTGY13G0001936, CsTGY05G0000753, CsTGY06G0001102, CsTGY03G0000761, CsTGY02G0002124, CsTGY01G0002627, CsTGY01…	0
Oxidative phosphorylation	A09100 Metabolism	57	1246	203	11456	6.75737e-12	2.58163	[CsTGY14G0001744, CsTGY06G0000163, CsTGY14G0000377, CsTGY02G0001801, CsTGY03G0002518, CsTGY09G0001752, CsTGY06G0001061, CsTGY11G0001635, CsTGY02G0000110, CsTGY10G0000761, CsTGY01G0002838, CsTGY03G0001145, CsTGY04G0003046, CsTGY06G0001345, CsTGY12G0001316, CsTGY07G0001840, CsTGY12G0001314, CsTGY13G0001939, CsTGY15G0000046, CsTGY07G0002011, CsTGY05G0000158, CsTGY02G0000788, CsTGY01G0002663, CsTGY08…	1.32444e-10
Photosynthesis	A09100 Metabolism	34	1246	99	11456	3.79705e-10	3.15761	[CsTGY06G0000203, CsTGY05G0000563, CsTGY04G0001374, CsTGY09G0000429, CsTGY13G0001069, CsTGY15G0001788, CsTGY05G0001394, CsTGY15G0000011, CsTGY08G0002387, CsTGY11G0000505, CsTGY01G0000078, CsTGY06G0000825, CsTGY05G0000170, CsTGY04G0002096, CsTGY11G0001630, CsTGY15G0000947, CsTGY13G0002247, CsTGY05G0000156, CsTGY10G0000187, CsTGY09G0001749, CsTGY01G0003064, CsTGY02G0000702, CsTGY01G0002266, CsTGY08…	6.20185e-09
Glyoxylate and dicarboxylate metabolism	A09100 Metabolism	35	1246	124	11456	6.84751e-08	2.59514	[CsTGY10G0002196, CsTGY12G0001326, CsTGY10G0001087, CsTGY15G0000952, CsTGY09G0000723, CsTGY06G0000745, CsTGY15G0000950, CsTGY01G0003550, CsTGY06G0000262, MSTRG.58059, CsTGY04G0000106, CsTGY15G0001860, CsTGY01G0003171, CsTGY01G0001987, CsTGY08G0000187, CsTGY07G0000709, CsTGY14G0000602, CsTGY05G0002555, CsTGY07G0000931, CsTGY09G0000999, CsTGY04G0002136, CsTGY10G0000264, CsTGY13G0001936, CsTGY14G000…	9.58652e-07
Carbon fixation in photosynthetic organisms	A09100 Metabolism	36	1246	132	11456	1.16271e-07	2.50751	[CsTGY14G0000812, CsTGY07G0000108, CsTGY02G0002183, CsTGY03G0002483, CsTGY05G0000124, CsTGY07G0001278, CsTGY09G0000723, CsTGY06G0000745, CsTGY06G0000262, CsTGY15G0000352, CsTGY01G0003171, CsTGY01G0000334, CsTGY02G0001707, CsTGY01G0000617, CsTGY07G0000607, CsTGY02G0001402, CsTGY06G0000808, CsTGY12G0001452, CsTGY10G0000264, CsTGY04G0002433, CsTGY15G0001038, CsTGY09G0001923, CsTGY13G0001936, CsTGY06…	1.51927e-06
Citrate cycle (TCA cycle)	A09100 Metabolism	22	1246	73	11456	5.72084e-06	2.77086	[CsTGY06G0000368, CsTGY12G0000099, CsTGY15G0000901, CsTGY07G0000931, CsTGY09G0000723, CsTGY05G0002749, CsTGY03G0003190, CsTGY13G0001936, CsTGY07G0000591, CsTGY02G0000769, CsTGY09G0000161, CsTGY01G0003697, CsTGY06G0000291, CsTGY06G0001729, CsTGY02G0000110, CsTGY08G0002217, CsTGY09G0000114, CsTGY02G0001028, CsTGY11G0001541, CsTGY10G0000537, CsTGY01G0000538, CsTGY07G0001407]	5.9015e-05
Carbohydrate metabolism	A09100 Metabolism	152	1246	1013	11456	1.38366e-05	1.37959	[CsTGY10G0002196, CsTGY06G0000368, CsTGY12G0001983, CsTGY12G0000099, CsTGY07G0001358, CsTGY15G0000997, CsTGY14G0002238, CsTGY15G0000352, CsTGY01G0003171, CsTGY01G0000334, CsTGY07G0000709, CsTGY01G0000617, CsTGY02G0000110, CsTGY02G0001168, MSTRG.51527, CsTGY03G0000374, CsTGY06G0000808, CsTGY05G0000352, CsTGY12G0001752, CsTGY06G0000499, CsTGY05G0000195, CsTGY07G0001886, CsTGY15G0001217, CsTGY09G000…	0.000129141
Glycolysis / Gluconeogenesis	A09100 Metabolism	35	1246	164	11456	6.54159e-05	1.96218	[CsTGY03G0002184, CsTGY06G0000368, CsTGY07G0000108, CsTGY05G0000124, CsTGY14G0001804, CsTGY03G0003190, CsTGY02G0001707, CsTGY01G0000617, CsTGY02G0001168, CsTGY05G0000171, CsTGY06G0000903, CsTGY01G0001229, CsTGY06G0000808, CsTGY15G0000901, CsTGY07G0001886, CsTGY15G0001217, CsTGY04G0002774, CsTGY04G0002433, CsTGY15G0001038, CsTGY09G0001923, CsTGY06G0003203, CsTGY06G0000178, CsTGY06G0003151, CsTGY02…	0.000557457
Pyruvate metabolism	A09100 Metabolism	27	1246	146	11456	0.00395245	1.7003	[CsTGY03G0002184, CsTGY06G0000368, CsTGY02G0002183, CsTGY03G0002483, CsTGY07G0001278, CsTGY09G0000723, CsTGY03G0003190, CsTGY15G0000352, CsTGY05G0001754, CsTGY01G0000334, CsTGY08G0001551, CsTGY07G0000607, CsTGY15G0000901, CsTGY07G0001886, CsTGY15G0001217, CsTGY13G0001936, CsTGY06G0001102, CsTGY07G0000591, CsTGY06G0003151, CsTGY02G0000827, CsTGY11G0001506, CsTGY06G0001729, CsTGY08G0002217, CsTGY09…	0.0258227
Ascorbate and aldarate metabolism	A09100 Metabolism	19	1246	93	11456	0.00481451	1.87839	[CsTGY05G0000352, CsTGY07G0000334, CsTGY15G0001217, CsTGY04G0002598, CsTGY01G0002010, CsTGY04G0002734, CsTGY06G0003247, CsTGY05G0001611, CsTGY01G0000599, CsTGY01G0003339, CsTGY06G0003151, CsTGY02G0000827, CsTGY09G0000997, CsTGY01G0000509, CsTGY09G0000532, CsTGY02G0002841, CsTGY09G0002187, CsTGY04G0001360, CsTGY03G0000374]	0.0304401
Ribosome	A09120 Genetic Information Processing	160	1246	387	11456	4.44089e-16	3.80123	[CsTGY04G0003431, CsTGY09G0000748, CsTGY04G0002985, CsTGY05G0000461, CsTGY08G0000729, CsTGY11G0001281, CsTGY07G0001993, CsTGY07G0000143, CsTGY04G0002623, CsTGY01G0003574, CsTGY11G0000508, CsTGY08G0002185, CsTGY02G0002136, CsTGY02G0001444, CsTGY09G0001153, CsTGY07G0000954, CsTGY11G0002000, CsTGY10G0000285, CsTGY04G0002478, CsTGY06G0001062, CsTGY01G0003163, CsTGY06G0000252, CsTGY05G0000479, MSTRG.3…	2.90138e-14
03050 Proteasome	A09120 Genetic Information Processing	44	1246	96	11456	4.44089e-16	4.21402	[CsTGY06G0001435, CsTGY12G0001465, CsTGY03G0001370, CsTGY10G0000131, CsTGY14G0001926, CsTGY06G0000623, CsTGY02G0003232, CsTGY13G0000890, CsTGY15G0000116, CsTGY04G0000424, CsTGY04G0001996, MSTRG.18463, CsTGY04G0001816, CsTGY01G0002611, CsTGY09G0000041, CsTGY09G0001776, CsTGY09G0001534, CsTGY03G0001549, CsTGY02G0001707, CsTGY02G0000893, CsTGY01G0000735, CsTGY02G0003305, CsTGY10G0002047, CsTGY11G000…	2.90138e-14
Translation	A09120 Genetic Information Processing	220	1246	928	11456	5.55112e-16	2.17966	[CsTGY04G0003431, CsTGY09G0000748, CsTGY05G0000461, CsTGY07G0000143, CsTGY01G0003574, CsTGY01G0001940, CsTGY08G0002185, CsTGY02G0001444, CsTGY09G0001153, CsTGY07G0000954, CsTGY10G0000285, CsTGY04G0002478, CsTGY06G0001062, CsTGY05G0000479, MSTRG.37043, CsTGY12G0001641, CsTGY05G0002786, CsTGY08G0001638, CsTGY01G0001130, CsTGY09G0002946, CsTGY06G0002362, CsTGY01G0001129, CsTGY03G0002933, CsTGY13G000…	1.81336e-14
Folding, sorting and degradation	A09120 Genetic Information Processing	157	1246	828	11456	5.18807e-13	1.74335	[CsTGY12G0001465, CsTGY04G0002463, CsTGY11G0002012, CsTGY02G0003232, CsTGY15G0000116, CsTGY04G0002900, CsTGY01G0003177, CsTGY04G0001816, CsTGY03G0000813, CsTGY09G0000184, CsTGY11G0001556, CsTGY01G0000735, CsTGY02G0001840, CsTGY06G0000412, CsTGY13G0001653, CsTGY10G0000285, CsTGY11G0001271, CsTGY10G0002465, CsTGY04G0000298, CsTGY04G0002234, CsTGY06G0000811, CsTGY01G0002351, CsTGY12G0001914, CsTGY01…	1.12985e-11
Protein processing in endoplasmic reticulum	A09120 Genetic Information Processing	59	1246	302	11456	4.9288e-06	1.79622	[CsTGY06G0003317, CsTGY11G0002012, CsTGY04G0002900, CsTGY01G0003177, CsTGY06G0003036, CsTGY03G0000813, CsTGY09G0000184, CsTGY09G0001630, CsTGY06G0000728, CsTGY03G0001147, CsTGY11G0001556, CsTGY03G0000335, CsTGY02G0000035, CsTGY02G0001840, CsTGY11G0001271, CsTGY04G0003401, CsTGY01G0002351, CsTGY04G0000137, CsTGY01G0003087, CsTGY01G0002595, CsTGY05G0002736, CsTGY15G0000001, MSTRG.23128, CsTGY07G000…	5.36692e-05
Ubiquitin mediated proteolysis	A09120 Genetic Information Processing	40	1246	210	11456	0.000279403	1.75128	[CsTGY03G0003175, CsTGY07G0000602, CsTGY04G0002166, CsTGY13G0000696, CsTGY04G0001856, MSTRG.13050, CsTGY06G0001751, CsTGY05G0002622, CsTGY09G0001178, CsTGY01G0001521, CsTGY09G0000787, CsTGY09G0000048, CsTGY06G0000412, CsTGY07G0000416, CsTGY15G0000109, CsTGY12G0002024, CsTGY10G0000285, CsTGY11G0001271, CsTGY04G0002234, CsTGY02G0000493, CsTGY04G0003401, CsTGY06G0000294, CsTGY04G0000159, CsTGY01G000…	0.00219052
RNA transport	A09120 Genetic Information Processing	41	1246	253	11456	0.00578702	1.48997	[CsTGY12G0000154, CsTGY08G0001638, CsTGY12G0001348, CsTGY13G0002257, CsTGY04G0001973, CsTGY10G0001464, CsTGY04G0002967, TGY127055, CsTGY05G0000323, CsTGY14G0000376, CsTGY04G0000509, CsTGY01G0001940, CsTGY02G0000219, CsTGY01G0001129, CsTGY03G0000339, CsTGY05G0001937, CsTGY10G0002303, CsTGY01G0003908, CsTGY10G0002489, CsTGY07G0000969, CsTGY08G0002125, CsTGY12G0001130, CsTGY07G0000415, CsTGY15G00005…	0.0354455
Phagosome	A09140 Cellular Processes	39	1246	143	11456	3.47747e-08	2.50751	[CsTGY15G0000815, CsTGY03G0000162, CsTGY06G0001159, CsTGY12G0001921, CsTGY04G0000521, CsTGY07G0000047, CsTGY06G0003253, CsTGY04G0001834, CsTGY02G0001801, CsTGY01G0002457, CsTGY09G0001752, CsTGY01G0003422, CsTGY01G0000034, CsTGY03G0001147, CsTGY02G0001840, CsTGY03G0000078, CsTGY03G0000470, CsTGY06G0003149, CsTGY11G0002143, CsTGY10G0001076, CsTGY15G0000149, CsTGY07G0001840, CsTGY12G0002029, CsTGY09…	5.24295e-07
Transport and catabolism	A09140 Cellular Processes	95	1246	537	11456	8.3911e-07	1.62654	[CsTGY14G0001547, CsTGY04G0000521, CsTGY13G0001608, MSTRG.33651, CsTGY06G0002023, CsTGY02G0001801, CsTGY07G0002291, CsTGY03G0000813, CsTGY09G0001752, CsTGY11G0000901, CsTGY07G0000709, CsTGY03G0001147, CsTGY11G0001556, CsTGY08G0001211, CsTGY02G0001840, CsTGY06G0002514, CsTGY11G0001550, CsTGY06G0002798, CsTGY08G0000619, CsTGY07G0001840, CsTGY09G0000878, CsTGY08G0002080, CsTGY15G0000046, CsTGY07G000…	1.02791e-05
Cellular Processes	A09140 Cellular Processes	95	1246	537	11456	8.3911e-07	1.62654	[CsTGY14G0001547, CsTGY04G0000521, CsTGY13G0001608, MSTRG.33651, CsTGY06G0002023, CsTGY02G0001801, CsTGY07G0002291, CsTGY03G0000813, CsTGY09G0001752, CsTGY11G0000901, CsTGY07G0000709, CsTGY03G0001147, CsTGY11G0001556, CsTGY08G0001211, CsTGY02G0001840, CsTGY06G0002514, CsTGY11G0001550, CsTGY06G0002798, CsTGY08G0000619, CsTGY07G0001840, CsTGY09G0000878, CsTGY08G0002080, CsTGY15G0000046, CsTGY07G000…	1.02791e-05
Peroxisome	A09140 Cellular Processes	23	1246	122	11456	0.00586503	1.73334	[CsTGY06G0002514, CsTGY07G0000800, CsTGY04G0001045, CsTGY14G0001547, CsTGY05G0000200, CsTGY07G0002953, CsTGY09G0000878, CsTGY04G0000106, CsTGY05G0000775, CsTGY06G0002023, CsTGY09G0002871, CsTGY09G0000351, CsTGY07G0000709, CsTGY11G0001845, CsTGY10G0001886, CsTGY08G0001211, CsTGY03G0002860, CsTGY01G0002747, CsTGY10G0000743, CsTGY02G0001028, CsTGY08G0001524, CsTGY11G0000631, CsTGY02G0000941]	0.0348347
Ribosome	A09180 Brite Hierarchies	164	1246	412	11456	0	3.65984	[CsTGY04G0003431, CsTGY09G0000748, CsTGY04G0002985, CsTGY05G0000461, CsTGY08G0000729, CsTGY11G0001281, CsTGY07G0001993, CsTGY07G0000143, CsTGY04G0002623, CsTGY01G0003574, CsTGY11G0000508, CsTGY08G0002185, CsTGY02G0002136, CsTGY02G0001444, CsTGY09G0001153, MSTRG.36806, CsTGY07G0000954, CsTGY11G0002000, CsTGY10G0000285, CsTGY04G0002478, CsTGY06G0001062, CsTGY01G0003163, CsTGY06G0000252, CsTGY05G000…	0
Exosome	A09180 Brite Hierarchies	178	1246	868	11456	4.44089e-16	1.88545	[CsTGY03G0003131, CsTGY14G0001547, CsTGY12G0001348, CsTGY04G0002900, CsTGY15G0001202, CsTGY04G0000843, CsTGY14G0001786, CsTGY06G0003114, CsTGY04G0001816, CsTGY07G0002291, CsTGY03G0000813, CsTGY09G0002248, CsTGY11G0000901, CsTGY11G0001958, CsTGY14G0000061, CsTGY01G0000617, CsTGY03G0002551, CsTGY10G0001931, CsTGY06G0000808, CsTGY04G0002474, CsTGY11G0001550, CsTGY06G0002798, CsTGY13G0001653, CsTGY04…	2.90138e-14
Proteasome	A09180 Brite Hierarchies	55	1246	152	11456	8.88178e-16	3.32686	[CsTGY12G0001465, CsTGY06G0003317, CsTGY10G0000131, CsTGY02G0003232, CsTGY15G0000116, CsTGY01G0003177, MSTRG.18463, CsTGY04G0001816, CsTGY03G0000813, CsTGY03G0001549, CsTGY06G0000728, CsTGY10G0002303, CsTGY01G0000735, CsTGY02G0003305, CsTGY04G0000298, CsTGY14G0000262, CsTGY01G0001896, CsTGY10G0001605, CsTGY09G0002696, CsTGY02G0000429, CsTGY09G0000951, CsTGY02G0001113, CsTGY04G0002163, CsTGY06G000…	2.17604e-14
Photosynthesis proteins	A09180 Brite Hierarchies	45	1246	150	11456	1.03512e-10	2.75827	[CsTGY06G0000203, CsTGY10G0000096, CsTGY05G0000563, CsTGY04G0001374, CsTGY09G0000429, CsTGY13G0001069, CsTGY15G0001788, CsTGY05G0001394, CsTGY15G0000011, Group2TRINITY_DN126318_c16_g1_i1, CsTGY08G0002387, CsTGY11G0000505, CsTGY01G0000078, CsTGY02G0001408, CsTGY08G0002163, CsTGY01G0000410, CsTGY06G0000825, CsTGY05G0000170, CsTGY04G0002096, CsTGY07G0000827, CsTGY10G0001857, CsTGY11G0001630, CsTGY15…	1.84439e-09
GTP-binding proteins	A09180 Brite Hierarchies	29	1246	116	11456	1.26e-05	2.29856	[CsTGY03G0000162, CsTGY06G0001159, CsTGY12G0001644, CsTGY13G0001608, CsTGY06G0003253, CsTGY04G0001834, CsTGY14G0000376, CsTGY06G0003036, CsTGY01G0002457, CsTGY09G0000184, CsTGY11G0000901, CsTGY01G0002137, CsTGY03G0002551, CsTGY12G0001130, CsTGY06G0001468, CsTGY14G0001118, CsTGY15G0000468, CsTGY08G0002080, CsTGY01G0001042, CsTGY06G0000299, CsTGY09G0000096, CsTGY01G0002889, CsTGY01G0003598, CsTGY09…	0.00012348
Translation factors	A09180 Brite Hierarchies	40	1246	205	11456	0.000164854	1.79399	[CsTGY12G0000154, CsTGY08G0001638, CsTGY12G0001348, CsTGY13G0002257, CsTGY02G0003273, CsTGY10G0001464, CsTGY13G0001807, CsTGY04G0002967, TGY127055, CsTGY14G0000038, CsTGY05G0000323, CsTGY02G0002637, CsTGY01G0001940, CsTGY02G0001625, CsTGY05G0001937, CsTGY10G0002303, CsTGY02G0001385, CsTGY10G0002489, CsTGY07G0000969, CsTGY08G0002125, CsTGY07G0000415, CsTGY06G0003107, CsTGY06G0002777, CsTGY07G00003…	0.0013463
Protein families: genetic information processing	A09180 Brite Hierarchies	704	1246	5961	11456	0.000453112	1.08585	[CsTGY05G0000220, CsTGY03G0001075, CsTGY05G0000461, CsTGY04G0002900, CsTGY06G0003110, CsTGY04G0000843, CsTGY04G0001816, CsTGY01G0001940, CsTGY09G0000184, CsTGY09G0002248, CsTGY11G0000901, CsTGY02G0001563, CsTGY01G0000735, CsTGY02G0001444, CsTGY09G0001153, CsTGY13G0002349, CsTGY07G0000954, CsTGY08G0001428, CsTGY10G0000285, CsTGY10G0002465, CsTGY05G0000119, CsTGY06G0001062, CsTGY15G0000881, CsTGY04…	0.00341577
Peptidases and inhibitors	A09180 Brite Hierarchies	69	1246	427	11456	0.000454894	1.48572	[CsTGY03G0003131, CsTGY10G0002196, CsTGY06G0001930, CsTGY14G0001426, CsTGY10G0000131, CsTGY04G0000243, CsTGY04G0000521, CsTGY02G0003232, CsTGY15G0000116, CsTGY12G0001309, CsTGY12G0001628, CsTGY06G0003110, MSTRG.18463, CsTGY04G0001816, CsTGY01G0002997, CsTGY03G0001743, CsTGY04G0000251, CsTGY14G0000743, CsTGY11G0000582, CsTGY07G0000598, CsTGY04G0000298, CsTGY14G0000262, CsTGY06G0001069, CsTGY13G000…	0.00330219
Protein families: signaling and cellular processes	A09180 Brite Hierarchies	256	1246	1984	11456	0.000987331	1.18635	[CsTGY03G0003131, CsTGY04G0002463, CsTGY14G0001547, CsTGY04G0002900, CsTGY15G0001049, CsTGY01G0003450, CsTGY04G0000843, CsTGY14G0001786, CsTGY06G0003114, CsTGY14G0001422, CsTGY04G0001816, CsTGY06G0002023, CsTGY09G0000184, CsTGY09G0002248, CsTGY11G0000901, CsTGY01G0000617, CsTGY13G0002340, CsTGY10G0001931, CsTGY04G0002474, CsTGY11G0001550, CsTGY04G0002473, CsTGY08G0001428, CsTGY10G0000285, CsTGY04…	0.00691132
Lectins	A09180 Brite Hierarchies	6	1246	14	11456	0.00226978	3.94038	[CsTGY15G0000815, CsTGY01G0000034, CsTGY09G0001427, CsTGY03G0001147, CsTGY02G0001840, CsTGY03G0003101]	0.0153406
Middle expressed genes
Term Name	MainClass	GeneHitsInSelectedSet	AllGenesInSelectedSet	GeneHitsInBackground	AllGenesInBackground	p-value	enrichFactor	GeneListInSelectedSets	corrected p-value(BH method)
mRNA surveillance pathway	A09120 Genetic Information Processing	18	298	187	11456	1.77127e-06	3.70039	[CsTGY12G0001267, CsTGY07G0000237, CsTGY07G0000887, CsTGY10G0000194, CsTGY07G0001556, CsTGY05G0001108, CsTGY01G0003460, CsTGY10G0001869, CsTGY01G0000346, CsTGY08G0000240, CsTGY03G0000724, CsTGY01G0003577, CsTGY09G0002317, CsTGY02G0002213, CsTGY02G0000145, CsTGY09G0002032, CsTGY02G0002753, CsTGY02G0000103]	5.97802e-05
Protein families: genetic information processing	A09180 Brite Hierarchies	214	298	5961	11456	1.33771e-12	1.3801	[CsTGY03G0001073, CsTGY05G0000221, CsTGY03G0003011, CsTGY07G0002449, CsTGY15G0000875, CsTGY14G0000691, CsTGY10G0000290, CsTGY13G0000712, CsTGY01G0003445, CsTGY03G0001625, CsTGY11G0000348, CsTGY09G0000879, CsTGY03G0000091, CsTGY04G0002597, CsTGY12G0001875, CsTGY12G0001633, CsTGY14G0000466, CsTGY01G0000840, CsTGY01G0003677, CsTGY11G0001305, CsTGY03G0003236, CsTGY02G0000103, CsTGY03G0003114, CsTGY08…	1.80591e-10
Brite Hierarchies	A09180 Brite Hierarchies	257	298	8463	11456	1.20463e-07	1.16742	[CsTGY03G0001073, CsTGY05G0000221, CsTGY03G0003011, CsTGY07G0002449, CsTGY13G0000277, CsTGY15G0000875, CsTGY14G0000691, CsTGY10G0000290, CsTGY13G0000712, CsTGY01G0000612, CsTGY01G0003445, CsTGY03G0001625, CsTGY11G0000348, CsTGY09G0000879, CsTGY03G0000091, CsTGY04G0002597, CsTGY12G0001875, CsTGY12G0001633, CsTGY09G0002936, CsTGY14G0000466, CsTGY01G0002590, CsTGY01G0000840, CsTGY01G0000842, CsTGY01…	8.13126e-06
Membrane trafficking	A09180 Brite Hierarchies	58	298	1164	11456	7.64405e-07	1.91554	[CsTGY05G0001111, CsTGY07G0002449, CsTGY15G0000875, CsTGY14G0000691, CsTGY01G0003376, CsTGY05G0000621, CsTGY07G0002240, CsTGY03G0001625, CsTGY07G0000515, CsTGY07G0000356, CsTGY15G0001657, CsTGY05G0000196, CsTGY12G0001715, CsTGY15G0000163, CsTGY14G0002292, MSTRG.68407, CsTGY14G0000271, CsTGY01G0002940, CsTGY01G0002741, CsTGY11G0001305, CsTGY04G0003097, CsTGY03G0000560, CsTGY11G0000496, CsTGY02G000…	3.43982e-05
Transcription machinery	A09180 Brite Hierarchies	24	298	324	11456	3.91411e-06	2.84763	[CsTGY03G0003011, CsTGY02G0001272, CsTGY06G0001130, CsTGY06G0001284, CsTGY14G0001354, CsTGY09G0001779, CsTGY06G0002510, CsTGY15G0000185, CsTGY13G0001536, CsTGY06G0001650, CsTGY04G0002727, CsTGY10G0001869, CsTGY01G0003769, CsTGY01G0000215, CsTGY09G0002106, CsTGY08G0000240, CsTGY01G0003445, CsTGY09G0002317, CsTGY10G0001851, CsTGY02G0000076, CsTGY02G0000043, CsTGY11G0001963, CsTGY10G0001316, CsTGY02…	0.000105681
Messenger RNA biogenesis	A09180 Brite Hierarchies	34	298	632	11456	4.40868e-05	2.06813	[CsTGY05G0000221, CsTGY12G0001267, CsTGY07G0000887, CsTGY10G0000194, CsTGY07G0001556, CsTGY04G0000068, CsTGY13G0000530, CsTGY05G0001714, MSTRG.59462, CsTGY13G0000712, CsTGY08G0000240, CsTGY02G0002213, CsTGY06G0000809, CsTGY02G0002753, CsTGY07G0000237, CsTGY04G0003501, CsTGY15G0000667, CsTGY15G0001657, CsTGY04G0002597, CsTGY12G0001875, CsTGY05G0001108, CsTGY01G0003460, CsTGY10G0001869, CsTGY01G000…	0.000991952
Chromosome and associated proteins	A09180 Brite Hierarchies	41	298	897	11456	0.000269848	1.75715	[CsTGY03G0001073, CsTGY03G0003011, CsTGY13G0000410, CsTGY07G0000887, CsTGY06G0002621, CsTGY13G0002379, CsTGY07G0002469, CsTGY07G0001556, CsTGY07G0002468, CsTGY06G0000943, CsTGY14G0000154, CsTGY09G0001779, CsTGY04G0002727, CsTGY01G0002678, CsTGY02G0002738, CsTGY01G0003769, CsTGY02G0000076, CsTGY02G0002213, CsTGY02G0001501, CsTGY14G0001711, CsTGY09G0000715, CsTGY14G0001739, CsTGY15G0001657, CsTGY09…	0.00520421
Lowly expressed genes
Term Name	MainClass	GeneHitsInSelectedSet	AllGenesInSelectedSet	GeneHitsInBackground	AllGenesInBackground	p-value	enrichFactor	GeneListInSelectedSets	corrected p-value(BH method)
Photosynthesis - antenna proteins	A09100 Metabolism	20	1014	50	11456	2.60172e-09	4.51913	[Group3TRINITY_DN303307_c35_g1_i1, Group3TRINITY_DN303431_c34_g1_i1, Group3TRINITY_DN303431_c53_g1_i1, Group3TRINITY_DN3784_c31_g1_i1, Group3TRINITY_DN3784_c36_g4_i1, Group3TRINITY_DN253246_c20_g1_i1, Group2TRINITY_DN112009_c48_g1_i1, Group3TRINITY_DN303307_c34_g1_i1, Group3TRINITY_DN303307_c10_g1_i1, Group3TRINITY_DN440369_c24_g1_i2, Group3TRINITY_DN303043_c34_g1_i1, Group3TRINITY_DN229823_c13_g…	9.88654e-08
Photosynthesis	A09100 Metabolism	24	1014	99	11456	3.8452e-06	2.73887	[Group3TRINITY_DN94838_c23_g1_i1, Group3TRINITY_DN228000_c20_g1_i1, Group3TRINITY_DN277341_c21_g1_i1, Group3TRINITY_DN241240_c8_g1_i1, Group3TRINITY_DN94838_c28_g1_i1, Group3TRINITY_DN393103_c19_g1_i1, Group3TRINITY_DN241240_c5_g1_i1, Group3TRINITY_DN277341_c8_g3_i1, Group3TRINITY_DN298340_c47_g1_i1, Group3TRINITY_DN305862_c12_g1_i1, Group3TRINITY_DN94838_c11_g1_i1, Group1TRINITY_DN250501_c0_g1_i…	0.000121765
Energy metabolism	A09100 Metabolism	81	1014	560	11456	5.38876e-06	1.63415	[Group3TRINITY_DN277341_c21_g1_i1, Group3TRINITY_DN303431_c53_g1_i1, Group3TRINITY_DN291884_c6_g1_i1, Group3TRINITY_DN3784_c36_g4_i1, Group3TRINITY_DN94838_c28_g1_i1, Group3TRINITY_DN393103_c19_g1_i1, Group3TRINITY_DN241240_c5_g1_i1, Group3TRINITY_DN303307_c34_g1_i1, Group3TRINITY_DN305862_c12_g1_i1, Group3TRINITY_DN94838_c11_g1_i1, Group3TRINITY_DN229823_c13_g1_i1, CsTGY01G0001982, Group3TRINITY…	0.000146266
Plant-pathogen interaction	A09150 Organismal Systems	69	1014	337	11456	2.01701e-11	2.31321	[Group1TRINITY_DN345979_c3_g1_i3, Group2TRINITY_DN129993_c10_g1_i2, Group3TRINITY_DN306118_c23_g1_i1, Group3TRINITY_DN314184_c16_g3_i5, Group2TRINITY_DN125369_c4_g4_i5, Group1TRINITY_DN342677_c1_g6_i7, Group3TRINITY_DN300993_c2_g4_i2, Group2TRINITY_DN128009_c0_g7_i1, Group2TRINITY_DN129922_c3_g3_i7, Group3TRINITY_DN311982_c4_g2_i1, CsTGY07G0000184, CsTGY05G0001159, Group1TRINITY_DN345344_c3_g2_i1…	1.91616e-09
Environmental adaptation	A09150 Organismal Systems	76	1014	405	11456	1.54904e-10	2.12009	[Group1TRINITY_DN345979_c3_g1_i3, Group2TRINITY_DN129993_c10_g1_i2, Group3TRINITY_DN306118_c23_g1_i1, Group3TRINITY_DN314184_c16_g3_i5, Group2TRINITY_DN125369_c4_g4_i5, Group3TRINITY_DN298129_c4_g1_i1, Group3TRINITY_DN311521_c7_g1_i2, Group1TRINITY_DN342677_c1_g6_i7, Group3TRINITY_DN300993_c2_g4_i2, Group2TRINITY_DN128009_c0_g7_i1, Group2TRINITY_DN129922_c3_g3_i7, Group3TRINITY_DN311982_c4_g2_i1,…	9.81061e-09
Photosynthesis proteins	A09180 Brite Hierarchies	44	1014	150	11456	3.66263e-13	3.31403	[Group3TRINITY_DN94838_c23_g1_i1, Group3TRINITY_DN277341_c21_g1_i1, Group3TRINITY_DN303431_c53_g1_i1, Group3TRINITY_DN3784_c36_g4_i1, Group2TRINITY_DN112009_c48_g1_i1, Group3TRINITY_DN94838_c28_g1_i1, Group3TRINITY_DN393103_c19_g1_i1, Group3TRINITY_DN241240_c5_g1_i1, Group3TRINITY_DN303307_c34_g1_i1, Group3TRINITY_DN298340_c47_g1_i1, Group3TRINITY_DN305862_c12_g1_i1, Group3TRINITY_DN94838_c11_g1_…	6.95899e-11
Protein phosphatases and associated proteins	A09180 Brite Hierarchies	66	1014	452	11456	3.00976e-05	1.64968	[Group1TRINITY_DN325935_c1_g1_i4, Group1TRINITY_DN344662_c3_g3_i2, Group3TRINITY_DN294339_c5_g2_i2, CsTGY12G0001623, Group3TRINITY_DN118310_c0_g2_i1, CsTGY07G0002720, MSTRG.35554, Group2TRINITY_DN123990_c4_g1_i1, CsTGY09G0002728, Group1TRINITY_DN334435_c0_g1_i2, CsTGY15G0000550, Group3TRINITY_DN305740_c3_g2_i3, CsTGY10G0000605, Group1TRINITY_DN332833_c6_g2_i2, CsTGY10G0000609, Group2TRINITY_DN129…	0.000714818

## Sheet: Table S4
Table S4. Differentially accumulated signatures (DASs) between pure CSA and pure CSS
Metabolite Annotation	Metabolites	Pure_CSA												Pure_CSS																			Exist in more than 8 samples	Average level in CSA	Average level in CSS	Fold change (CSA/CSS)	P values (t-test)	Metabolite class
		S122	S124	S126	S127	S129	S131	S132	S143	S144	S145	S146	S160	S110	S12	S133	S14	S141	S162	S38	S4	S43	S44	S45	S47	S5	S6	S63	S66	S67	S7	S71
NEG--theanine	1.40_173.0932m/z	1960.3	756.744	3271.64	2368.47	4108.08	1968.67	3131.09	5540.51	5603.36	6854.07	2243.23	2933.45	4569.56	2415.62	3560.88	980.536	2300.94	516.586	1689.53	1066.19	605.399	1964.85	1512.17	1259.12	1770.97	1370.54	492.019	202.367	631.216	969.989	1165.44	31	3394.97	1528.63	2.22093	0.00116761	amino acids and peptides
NEG--theanine isomer	1.30_173.0931m/z	1431.18	484.918	2430.48	1573.02	2236.09	1523.92	2010.43	3343.62	3640.52	4371.6	1367.09	2317.17	3011.91	1344.24	2050.01	584.667	1437.73	345.902	846.479	722.489	383.699	1387.4	1023.99	790.089	936.54	870.167	286.245	130.5	486.285	615.613	648.181	31	2227.5	942.218	2.36411	0.000375262	amino acids and peptides
POS--phenylethyl primeveroside isomer 1	5.49_439.1560m/z	542.202	280.871	358.669	447.223	277.662	615.335	211.995	495.28	424.458	334.751	174.927	377.871	142.964	4.69484	22.9008	73.5267	55.5672	26.6961	52.6528	31.1535	10.5548	20.0543	0	53.8799	16.2319	65.5197	32.2759	32.0977	87.4244	39.6654	18.2301	30	378.437	41.3731	9.14693	1.71938e-11	aromatic alcohol glycosides
NEG--phenylethyl primeveroside isomer 2	7.06_416.1674n	0	90.6835	115.559	98.7639	112.011	0	54.9331	11.1231	0	50.6544	37.0259	240.796	512.129	124.182	157.855	576.301	113.965	254.483	839.276	745.863	279.364	225.805	482.983	456.878	138.101	30.8001	450.047	818.451	967.786	275.774	1661.75	28	67.6292	479.568	0.141021	0.00138729	aromatic alcohol glycosides
POS--phenylethyl primeveroside isomer 2	7.06_439.1563m/z	114.678	35.3217	49.8547	16.2638	42.2249	325.335	17.0687	7.97683	0	164.577	22.7718	111.396	265.438	74.9822	86.0019	309.467	49.9766	176.889	397.844	428.349	177.204	109.037	225.379	251.845	116.685	31.2394	217.013	493.103	532.152	152.34	873.989	30	75.6224	261.523	0.289162	0.0072766	aromatic alcohol glycosides
NEG--3-p-coumaroylquinic acid	5.15_337.0926m/z	131.307	189.334	87.1116	106.419	61.1051	67.2965	181.253	64.3271	48.0169	36.6175	50.9609	30.137	1161.86	1443.66	1556.67	663.629	819.818	1432.16	615.944	2510.04	2201.34	793.579	1346.72	1260.77	1433.02	1496.64	3049.33	1201.84	1832.67	3307.59	3782.1	31	87.8237	1679.44	0.0522934	1.31183e-06	phenolic acids
POS--5-p-coumaroylquinic acid	6.38_361.0879m/z	360.752	239.226	213.73	344.672	223.886	296.357	438.299	349.483	242.517	207.697	134.814	84.7083	462.786	423.027	822.537	407.062	143.737	809.336	388.535	919.243	622.087	294.41	761.223	515.85	444.303	814.128	631.26	518.315	718.614	864.283	1009.2	31	261.345	608.944	0.429178	3.99755e-05	phenolic acids
POS--chlorogenic acid	5.51_377.0830m/z	337.522	323.951	277.868	394.69	477.046	515.02	234.306	505.524	560.766	473.512	254.018	318.383	0	0	0	34.8973	11.5985	3.6541	55.2691	0	0	6.45362	0	0	24.1819	0	0	0	0	0	0	18	389.384	7.16077	54.3774	5.7142e-15	phenolic acids
NEG--chlorogenic acid	5.51_354.0948n	8387.34	7478.39	7548.13	10065.2	11788	13590.6	6426.21	13196.7	14844.8	12221.9	6371.43	8656.1	21.5042	297.84	35.3949	1009.14	519.535	244.339	1379.92	37.9997	19.7234	508.364	187.294	73.4779	227.083	5.40816	146.684	59.5035	38.6894	91.2421	168.653	31	10047.9	266.936	37.6416	1.14904e-14	phenolic acids
NEG--dihydrocaffeic acid 3-O-glucuronide	4.22_357.0824m/z	0	0	0	0	0	0	0	0	0	0	0	0	45.2198	0	32.1361	269.406	0	190.225	32.4961	400.689	44.0717	125.446	85.3373	148.143	35.5269	44.7187	0	0	238.678	284.715	134.881	15	0	111.141	0	0.00271459	phenolic acids
NEG--di-p-cis-coumaroylquinic acid isomer 1	10.76_483.1294m/z	0	0	0	0	0	0	0	0	0	0	0	0	69.2397	602.755	100.36	5.9789	267.552	58.0766	4.20753	89.6943	149.478	169.876	74.6113	0	82.0945	36.3616	20.514	97.7458	59.415	165.859	47.1766	18	0	110.579	0	0.00940007	phenolic acids
NEG--di-p-cis-coumaroylquinic acid isomer 2	12.44_483.1293m/z	0	0	0	0	0	0	0	0	0	0	0	0	341.774	418.859	566.615	59.1844	122.139	668.623	5.21238	647.786	545.959	184.007	599.578	232.34	327.898	284.425	257.777	424.404	793.102	901.609	1560.06	19	0	470.597	0	0.000105409	phenolic acids
POS--ellagic acid isomer	1.92_303.0123m/z	146.52	175.388	99.982	868.867	1095.88	1430.27	122.975	249.525	324.309	437.465	0	1101.45	10.3339	0	37.6099	1387.84	0	0	0	160.755	0	0	0	0	209.898	78.3868	0	0	5.23566	55.652	0	19	504.386	102.406	4.92536	0.00906472	phenolic acids
NEG--galloylquinic acid	3.19_343.0668m/z	10.4238	43.9351	16.5067	29.3374	54.1489	68.2199	4.66881	18.6832	90.3608	73.9514	11.0958	50.1599	4.8612	13.5739	4.17391	0	0	8.73657	9.66135	8.26581	5.78282	4.57884	0	31.2434	24.8605	5.90433	10.734	20.8489	6.8019	14.2232	6.08174	28	39.291	9.49118	4.13973	0.000166603	phenolic acids
NEG--methylgallate	5.36_183.0298m/z	3049.77	6764.92	4065.96	6957.75	9954.25	11925.7	2368.08	10481.3	9608.75	7429.46	2646.53	7977.85	2002.97	690.683	1476.5	275.641	703.529	420.049	2213.73	3215.15	297.963	305.564	123.73	205.744	3588.01	2221.9	337.312	485.383	674.246	1966.12	1054.48	31	6935.86	1171.51	5.92045	6.94027e-08	phenolic acids
POS--methylgallate	5.35_185.0428m/z	192.216	416.365	210.148	431.985	523.117	655.977	152.302	627.124	734.046	406.569	149.621	370.622	101.652	49.6744	59.7588	2.25142	16.717	10.3892	128.912	163.812	3.74058	23.1614	0	2.29154	197.81	147.942	3.39007	23.5268	36.377	74.6277	52.5852	30	405.841	57.822	7.0188	8.98287e-08	phenolic acids
POS--ribonic acid	2.06_167.0549m/z	607.577	178.601	977.434	1292.17	5630.45	2331.91	1325.59	5782.36	2172.22	3758.98	247.805	637.685	512.704	23.8187	33.1626	56.0251	12.6849	7.96486	64.0376	230.056	0	3.43338	10.4363	6.81237	26.7452	46.9149	5.71904	4.90968	211.024	37.456	10.7315	30	2078.57	68.6651	30.2711	0.000110183	phenolic acids
POS--theogallin	2.89_344.0732n	1934.81	5556.98	3689.24	4271.53	5880.65	8090.08	1713.6	4106.9	8611.83	7638.27	2819.57	5088.65	1318	3338	686.605	1697.46	1532.54	2400.09	1883.21	2715.18	1345.98	1151.47	974.576	690.573	2961.19	2437.1	1638.46	2567.47	1110.37	4116.01	2218.93	31	4950.18	1935.96	2.55696	1.88595e-05	phenolic acids
NEG--theogallin	2.89_344.0743n	14934	38839.1	25709.6	33238.7	47912.7	64744	11140.6	31565.7	66475.8	64466.1	19997.7	38945.1	9053.21	25171.1	4540.63	14357.3	12020.4	16530.7	14930.3	17281.3	8777.2	8468.48	8462.86	5390.67	23718.5	21153.3	11342.6	18351.7	13777.2	26921.8	16131.6	31	38164.1	14546.4	2.62362	3.01626e-05	phenolic acids
POS--tricetin	7.88_303.0485m/z	8815.91	8604.07	11030	10087.3	8700.34	5920.16	7532.88	3804.27	2314.36	2484.64	7658.25	10587.3	987.023	2161.34	3617.11	1213.65	2917.24	2163.42	1037.16	927.773	1881.3	630.992	997.655	1220.04	3708.03	1104.79	2335.64	1906.28	2072.37	1270.75	789.195	31	7294.96	1733.78	4.20755	2.60003e-08	flavones
NEG-- sarmenoside II	10.24_451.1235n	2050.41	1401.72	2470.67	1685.32	4702.82	2997.8	4239.13	4245.71	4103.29	4481.14	2491.98	2547.83	0	0	0	1944.87	0	0	2973.46	0	1960.54	1628.76	0	0	0	0	0	0	0	0	0	16	3118.15	447.77	6.96374	9.00135e-08	flavonol glycosides
NEG--carthamidin diglucoside isomer 2	6.05_611.1614m/z	218.399	70.4626	60.1526	46.4195	80.531	10.1183	132.731	287.713	121.337	138.174	54.1232	52.282	888.21	2456.25	1138.94	1411.14	2159.05	708.243	1393.19	1214.56	1966.76	3873.04	2140.72	2527.59	739.695	2214.55	4398.15	1035.58	1930.06	1078.59	2527.27	31	106.037	1884.29	0.0562741	1.30082e-06	flavonol glycosides
POS--epicatechin 3-O-gallate	7.84_442.0895n	40100.9	40706.5	55577.2	36094.9	60998.8	54236.3	47894.7	33714.6	20050	49231.7	46540.4	38597	14145.5	18193.7	11695.8	23611.1	16487.6	13738.3	16396.4	18498.7	13225.6	14596.2	10776.1	9277.04	14943.8	18885.9	14420.4	17110.8	15156.7	19949.7	15556	31	43645.2	15614	2.79527	3.3151e-11	flavonol glycosides
NEG--kaempferol 3-neohesperidoside-7-(2"-p-coumaroylglucoside) isomer 2	10.89_901.2400m/z	311.566	171.769	447.854	279.023	816.384	632.494	745.74	888.206	948.303	761.933	446.279	466.144	0	5.9199	0	474.822	0	0	692.189	0	632.85	534.701	0	0	0	0	0	0	0	0	0	17	576.308	123.183	4.67846	3.42549e-05	flavonol glycosides
NEG--kaempferol 3-O-galactosyl rutinoside	7.71_755.2034m/z	486.873	531.033	305.183	686.451	19.0743	287.721	142.728	734.707	400.984	381.82	309.695	80.1647	2810.69	7315.87	9176.42	2035.69	3392.33	12883.8	1294.37	4045.23	5290.73	376.562	6283.29	1198.21	19658.4	710.423	2873.26	5811.53	5443.75	3675.98	2977.31	31	363.869	5118.62	0.0710874	0.00160535	flavonol glycosides
POS--kaempferol 3-O-galactosyl rutinoside	7.71_756.2113n	184.608	244.004	131.001	51.5032	22.2438	102.539	57.612	431.02	172.101	135.395	128.427	118.144	1188.86	3367.02	3931.26	720.943	1540.9	5850.23	460.379	1607.22	2466.59	110.23	2595.38	473.977	10235.6	228.058	1213.26	2788.72	2058.89	1585.78	1453.71	31	148.217	2309.32	0.064182	0.00415924	flavonol glycosides
NEG--kaempferol 3-O-glucosyl rutinoside	7.99_755.2038m/z	0	0	0	0	0	0	0	0	0	0	0	291.993	49246.9	16230.2	15879.5	10468.5	29462.2	43278.6	18026.8	36350.2	4636.01	6278.32	23403	24079.5	14330.1	14981.5	20569.9	17598.3	19382.1	48035.6	16407.8	20	24.3328	22560.3	0.00107857	1.88201e-06	flavonol glycosides
POS--kaempferol 3-O-glucosyl rutinoside	7.99_756.2114n	841.969	0	0	0	0	4719.31	3385.17	0	0	3626.71	2479.63	49.563	21474.3	7853.46	7114.65	4999.81	13874.8	21866.3	8430.79	17949.5	2001.63	2578.64	10078.8	11726.6	7448.83	7537.87	10089.4	8679.16	8870.21	22978.3	7762.49	25	1258.53	10700.8	0.11761	1.85573e-05	flavonol glycosides
NEG--kaempferol 3-O-rutinoside	8.42_593.1505m/z	6366.2	5658.98	4419.93	13399.6	3507.79	2814.96	11238.8	1163.92	1103.84	3770.19	5921.35	3104.35	2226.23	980.371	783.453	1315.27	3399.14	1143.98	5079.66	925.269	2079.79	785.017	432.766	1006.83	568.559	2285.81	993.658	753.612	1583.21	1481.39	154.512	31	5205.83	1472.55	3.53524	0.000326163	flavonol glycosides
NEG--kaempferol deoxyhexose-hexose-deoxyhexose isomer 1	7.33_593.1498m/z	12.7916	2.06685	2.96148	41.5803	0	0	42.3338	30.5152	31.4683	19.5841	8.26935	3.95578	116.345	384.493	220.721	201.099	417.182	98.2159	190.689	156.425	339.323	590.528	316.117	921.177	108.108	304.183	752.586	177.605	317.48	128.774	297.223	29	16.2939	317.804	0.0512703	6.82208e-05	flavonol glycosides
POS--kaempferol deoxyhexose-hexose-deoxyhexose isomer 1	7.34_595.1653m/z	113.498	5.12997	6.45248	0	0	266.868	47.6085	10.1217	14.4825	117.163	22.3983	3.13005	200.007	597.705	342.828	373.21	590.505	168.475	279.265	265.763	507.334	808.399	502.763	1392.27	164.991	459.715	1053.93	272.096	456.784	215.384	502.087	29	50.571	481.764	0.104971	7.66575e-05	flavonol glycosides
NEG--myricetin 3-galactoside	7.01_479.0825m/z	597.435	655.334	442.537	640.692	469.76	167.83	176.604	190.947	237.067	63.4317	518.577	720.601	410.2	1513.55	1676.08	648.664	2948.57	1056.13	1811.41	489.465	1480.52	1002.09	702.627	524.972	2045.12	674.059	773.428	1189.28	1016.2	775.078	518.838	31	406.735	1118.75	0.363561	0.00116102	flavonol glycosides
POS--myricetin 3-galactoside	7.01_480.0896n	131.378	158.903	104.292	119.251	114.88	36.8896	15.8956	12.0925	35.4542	2.9202	109.235	158.708	92.4831	378.6	386.121	126.435	765.961	299.87	468.283	115.369	372.19	232.675	160.695	96.6375	583.834	128.696	136.168	306.139	273.829	213.15	142.133	31	83.3249	277.856	0.299885	0.00128431	flavonol glycosides
NEG--myricetin 3'-glucoside	7.10_479.0826m/z	3050.04	2761.5	2142.93	1518.16	942.076	503.705	798.838	771.852	1671.49	275.578	2782.48	1975.14	1852.8	3769.3	4050.97	2063.8	9586.36	2485.96	5522.5	2118.34	4286.69	3014.82	1556.98	2395.07	5378.73	2109.49	2200.69	4137.4	3978.78	3224.69	1121.84	31	1599.48	3413.43	0.468585	0.00562787	flavonol glycosides
POS--myricetin 3'-glucoside	7.10_480.0897n	453.18	461.802	332.683	174.892	128.813	40.9492	71.1089	67.7879	195.462	7.31335	469.256	234.019	223.862	628.522	708.036	279.4	1700.48	385.105	871.091	304.031	688.354	495.498	212.16	334.399	956.046	272.695	294.992	710.036	550.74	513.425	159.489	31	219.772	541.493	0.405864	0.00792796	flavonol glycosides
NEG--myricetin 3-neohesperidoside or 3-robinobioside	6.92_625.1404m/z	443.127	276.918	146.677	100.023	26.2118	5.75816	155.647	39.7123	70.1458	0	335.992	207.559	282.036	604.399	340.939	299.269	1121.01	149.21	1039.88	85.0728	979.774	633.108	46.822	286.564	391.045	492.277	407.635	581.924	484.186	537.798	95.9981	30	150.648	466.261	0.323098	0.00276339	flavonol glycosides
NEG--quercetin 3-O-galactosyl rutinoside	7.20_771.1983m/z	0	0	0	0	0	0	0	0	0	0	0	0	1253.32	4464.85	2115.49	1168.1	2702.95	3197.6	517.864	1157.49	5004.19	425.792	1902.32	1513.85	8350.22	234.833	1594.4	4739.98	2202.44	1271.24	339.49	19	0	2324.02	0	0.00054788	flavonol glycosides
POS--quercetin 3-O-glucoside	8.00_464.0945n	3970.86	3513.45	5353.2	4424.42	3299.9	2712.01	2607.99	1415.46	1544.8	1396.96	4360.11	3337.6	234.685	408.323	770.607	297.006	1084.21	687.525	316.39	329.072	260.674	102.729	259.8	478.243	731.422	265.677	551.228	509.08	392.821	494.306	98.691	31	3161.4	435.394	7.261	5.11938e-10	flavonol glycosides
NEG--quercetin 3-O-glucoside	8.00_464.0948n	15181.6	12777.6	20473.8	16506.2	10188.5	10575	10908.1	5436.37	4397.01	5473.9	23144.5	11785.5	1230.8	1605.43	2698.97	1228.04	3897.41	2892.38	1464.16	1569.13	1268.72	737.665	1085.06	2205.13	2579.67	1091.2	1854.97	1819.59	1876.71	2113.96	288.86	31	12237.3	1763.57	6.93896	1.5007e-08	flavonol glycosides
NEG--quercetin 3-O-glucosyl rutinoside	7.35_771.1985m/z	0	0	0	0	0	0	0	0	5.98251	0	0	233.132	13023.3	10694.6	6177.77	5904.15	21780.8	13661.6	5385.21	10328.2	6321.62	5414.33	9215.57	26246.1	10874.1	5854.01	11719.7	17412.4	10841.8	15374.2	1355.06	21	19.9262	10925.5	0.00182382	1.15223e-06	flavonol glycosides
POS--quercetin 3-O-glucosyl rutinoside	7.35_772.2062n	4997.23	0	0	0	0	1187.88	619.275	0	0	3400.65	3120.96	26.8034	6257.11	4682.11	3049.82	3053.24	10295.2	6358.87	2015.85	4286.22	2647.69	2043.33	4178.83	12445.9	4838.46	3622.17	4915.11	8033.83	4598.05	7396.02	1185.06	25	1112.73	5047.52	0.220451	0.000208041	flavonol glycosides
NEG--quercetin hexose deoxyhexose	8.32_609.1455m/z	85.7563	140.39	101.947	250.354	6.66859	8.80295	264.653	0	0	0	180.204	9.8698	0	0	0	0	0	0	0	0	0	0	0	0	0	0	0	0	0	0	0	9	87.3871	0	#DIV/0!	0.000639146	flavonol glycosides
POS--quercetin malonyl hexose	8.41_551.1030m/z	8.25964	119.438	91.3901	8.76953	5.46086	15.5933	5.87211	0	11.1383	0	109.836	0	0	0	0	4.27543	24.5132	0	0	0	0	0	0	0	0	0	0	0	0	0	0	11	31.3132	1.51519	20.6662	0.00888652	flavonol glycosides
NEG--rutin	7.69_609.1438m/z	28031	28041.9	25100.4	18930.3	13322.5	15554.8	37742.6	5133.83	5790.54	8519.71	33156.5	14143.6	1240.08	1447.6	953.598	1526.38	5195.95	967.744	4752.21	830.834	3284.3	1559.75	394.925	1613.77	901.35	1647.46	983.029	1379.66	1616.05	1196.78	305.925	31	19455.6	1673.55	11.6254	7.52119e-08	flavonol glycosides
POS--rutin	7.69_610.1511n	11452	11243.9	11200.3	9826.57	5092.82	4881.79	14847.2	1796.03	2071.61	2636.72	13539.5	5623.07	418.27	759.377	447.773	655.304	2436.78	324.512	2278.61	267.395	1296.98	461.654	184.727	504.993	442.956	907.12	293.138	670.283	643.035	503.329	198.11	31	7850.96	720.755	10.8927	2.88666e-07	flavonol glycosides
POS--sarmenoside II	10.24_902.2476n	997.232	626.667	1236.09	528.304	2250.3	1263.99	1812.48	2001.71	1944.12	1545.62	1168.91	928.901	0	25.8818	0	1102.95	0	6.78863	1409.19	397.825	883.288	643.04	26.1322	0	0	400.936	0	119.65	153.342	0	0	23	1358.69	272.054	4.9942	1.17055e-06	flavonol glycosides
POS--C-diglucosylapigenin	6.22_595.1652m/z	76.2771	106.205	175.996	45.6636	36.2937	206.372	60.1829	13.2043	38.0622	183.519	331.972	25.4471	90.7128	1417.28	348.632	292.633	896.054	199.078	273.03	82.422	692.58	495.467	333.525	586.043	233.542	218.67	528.488	248.143	325.037	106.617	330.905	31	108.266	405.203	0.26719	0.00448826	flavone glycosides
POS--vitexin rhamnoside	6.13_579.1701m/z	9.98167	0	13.5395	10.932	7.54476	340.825	8.26044	0	0	159.178	11.6494	6.2506	234.341	853.119	253.021	410.48	594.602	155.127	368.471	414.448	403.564	942.018	479.392	712.795	110.093	596.148	1344.95	284.134	401.504	272.185	772.748	28	47.3468	505.428	0.0936766	3.06149e-05	flavone glycosides
NEG--vitexin rhamnoside isomer 2	7.67_577.1556m/z	0	0	0	5.232	0	0	0	0	0	0	0	0	115.072	673.869	153.663	190.303	467.041	54.7899	224.076	179.801	324.02	587.974	363.811	1156.07	24.2272	295.996	945.008	199.661	299.443	119.029	379.92	20	0.436	355.462	0.00122657	0.000326265	flavone glycosides
POS--vitexin rhamnoside isomer 2	7.67_579.1702m/z	292.351	0	1.78585	4.87085	0	179.242	20.6984	1.6678	0	5.44639	0	2.85728	176.99	798.54	207.587	276.237	624.195	114.268	240.311	182.181	321.594	696.267	394.243	1387.5	36.3459	334.564	1082.74	250.008	282.008	169.487	487.808	27	42.41	424.362	0.0999383	0.000992477	flavone glycosides
POS--catechin	5.33_291.0852m/z	13204.6	8766.85	14862.8	7546.93	17465.9	10937	6055.25	7185.33	3162.89	9673.91	13254.5	18472.8	1546.99	1087.1	1354.76	1343.87	1170.23	1096.22	1007.18	1979.92	611.73	722.997	1066.25	856.067	2378.5	1618.5	985.844	1161.6	896.093	1906.3	1020.32	31	10882.4	1253.18	8.68381	7.1214e-10	flavanols
NEG--catechin	5.34_290.0791n	49297.1	33159.4	57762.7	18915.4	59912.7	30318.1	23999.5	15393.1	6435	33147.2	60311.3	71647.2	4676.69	3405.94	4787.13	4965.22	4290.06	4186.72	3637.51	6042.62	2453.51	2710.42	3988.56	3416.14	6950.46	4618.23	4005.72	4071.85	2999.71	6426.87	3468.9	31	38358.2	4268.54	8.98626	6.89676e-08	flavanols
NEG--epicatechin	6.25_290.0794n	238684	142902	217485	117075	250508	154127	236858	60865.5	34618.5	182922	232291	154539	54797.6	47126.4	60003.9	59441.1	83740.6	67984.4	60673.1	48060.4	68420.3	52597.1	60461.5	55843.5	33385.5	48601	57288.4	44954.3	49980.7	42599.2	41645.8	31	168573	54610.8	3.0868	1.48506e-07	flavanols
POS--epicatechin	6.24_290.0781n	55392.4	32360.9	50390.6	21749.5	51706.5	31858.8	51258.8	13917.9	8570.75	38406.7	58180.6	30304	12359.6	11288.1	13392.8	14164.3	18541	15629	13872.9	11050.9	15863.9	12162.9	14418.6	13391.1	8832.49	12134.9	13687.2	10958.5	12064.2	10788.8	10256.6	31	37008.1	12887.3	2.87168	7.43985e-07	flavanols
NEG--epicatechin 3-(3-O-methylgallate)	8.89_456.1053n	0	0	0	0	9.10099	5.17521	9.62604	3.84992	0	11.1581	2.5456	30.4873	1157.62	0	1254.35	8799.01	0	2712.75	1014.67	5524.97	1348.51	2465.4	2336.14	4874.8	688.636	1105.75	479.124	0	5699.83	3429.47	1819.69	23	5.99526	2353.2	0.00254771	0.00189463	flavanols
NEG--epicatechin 3-O-gallate	7.85_442.0901n	408387	419253	548401	379510	627799	547639	446142	325277	185544	503904	434371	376615	128159	148977	107757	219859	158184	127678	164479	166260	121495	129707	101285	88573	136321	184189	120728	144801	181743	184726	140729	31	433570	145034	2.98943	3.72938e-11	flavanols
POS--epigallocatechin	4.91_306.0732n	12607.4	7424.94	7601.23	3507.86	4102.69	3738.03	4481.5	2999.61	6187.26	3694.68	10660.4	8300.2	14206.6	16481.7	21324.7	14365.1	22952.2	21951.4	17842.2	15352.7	19735.8	17209	26171.1	22381.4	13300.1	14565.7	23638.6	17954.2	16243.1	14336.5	18359.9	31	6275.48	18335.4	0.342261	3.90275e-10	flavanols
NEG--epigallocatechin	4.91_611.1407m/z	11199.5	3952.35	4665.5	996.304	1993.68	1284.72	3203.03	722.665	2762.05	1485.65	6380.84	5243.3	15301.4	18718.7	27836	13579.9	32865.7	32091.2	24194.2	14626.3	25616.2	19141.2	39349.5	27571	11377.8	12034.5	32847.9	19596.4	16211.8	11634.5	19672.6	31	3657.47	21803.5	0.167747	7.10706e-08	flavanols
NEG--epigallocatechin 3-(3-O-methylgallate)	7.42_472.1004n	0	0	0	0	0	0	0	0	0	0	0	0	4084.81	0	6702.99	25043.7	0	12327.7	4750.28	25184.1	5800.96	11324.9	13283.1	27304.6	2325.08	4043.09	4342.5	0	23737.2	18475.5	9823.94	16	0	10450.2	0	0.000555866	flavanols
NEG--epigallocatechin 3-O-caffeate	8.34_467.0979m/z	123.261	38.231	0	17.1572	143.225	67.7346	9.14338	0	0	12.6234	0	8.8847	86.295	221.154	195.644	85.4898	293.163	88.8734	152.151	77.14	107.477	328.66	146.209	63.0792	178.899	97.2604	197.89	108.545	123.351	109.523	310.544	27	35.0216	156.387	0.223942	7.8219e-05	flavanols
NEG--epigallocatechin digallate isomer 1	7.61_609.0925m/z	808.964	1116.75	879.661	1027.33	597.58	865.774	1192.43	417.975	431.751	239.222	1078.76	491.521	20.5998	130.91	12.4964	68.6549	52.041	6.91293	1892.17	144.971	131.82	59.1631	2.67744	80.6714	92.9722	155.333	7.26588	148.892	120.954	44.4702	48.3764	31	762.31	169.545	4.49621	0.000245549	flavanols
NEG--epigallocatechin gallate	6.34_458.0851n	219425	279214	204546	174538	186824	176098	131848	214605	356883	148394	161066	239655	347017	528150	412050	510261	392416	385040	544697	499815	333241	413525	419695	320531	526416	499444	463293	502174	498789	565642	534038	31	207758	457697	0.453921	2.28401e-10	flavanols
POS--epigallocatechin gallate	6.33_458.0846n	33181.1	43652	32490.2	30490.9	29657.3	26970.6	19307.9	35879.6	52344	24370.4	23885	35129.3	50023	75966.7	59260.2	73375.3	55915.5	56112.4	70974.7	73765.3	48380.8	61996.2	58620.6	44497.4	83161.7	67977.8	68287.2	75253.9	59209.8	81221.4	80316.9	31	32279.9	65490.3	0.492895	3.02406e-09	flavanols
NEG--diglucopyranosyl trihydroxyflavanone	6.13_595.1663m/z	35.5694	10.4404	31.4198	0	23.4981	6.42474	39.1405	0	0	14.5969	44.3657	0	855.22	3181.24	823.955	1335.38	2213.97	604.107	1393.29	1281.66	1490.41	3559.24	1867.59	2680	402.876	2099.89	4821.54	996.255	1418.02	985.875	2772.34	27	17.1213	1830.68	0.00935244	7.06865e-06	flavanone glycosides
NEG--digalloylglucose isomer 1	5.01_242.0423n	2255.92	1357.93	1393.93	3017.42	1563.8	1601.19	417.085	2470.63	999.973	691.348	1307.19	3048.91	250.508	58.7083	381.768	91.6463	306.484	38.0544	130.288	295.975	76.9484	221.591	29.9506	67.1807	376.13	381.184	31.1399	71.4716	165.85	122.324	111.325	31	1677.11	168.87	9.93138	1.94452e-08	hydrolysable tannins
NEG--methyl galloylglucose	3.64_345.0824m/z	0	0	0	0	0	0	0	0	0	0	0	0	64.7154	0	214.18	694.15	0	137.709	183.492	485.425	424.646	432.864	551.078	1154.95	19.6248	119.319	167.413	0	838.886	608.733	370.153	16	0	340.386	0	0.00108852	hydrolysable tannins
NEG--trigalloylglucose isomer 2	6.63_318.0476n	11043.4	10286.4	7813.84	8732.18	12630.3	13212.2	3685.22	11676.7	8740.99	6124.33	8761.25	20576.5	392.164	514.115	1169.76	466.102	1042.74	192.798	800.337	1619.2	329.969	1196.78	58.6295	83.4537	3049.48	2217.06	93.766	763.541	728.165	699.715	549.807	31	10273.6	840.399	12.2247	1.77198e-10	hydrolysable tannins
POS--trigalloylglucose isomer 2	6.63_659.0851m/z	490.572	417.935	297.013	324.603	532.988	479.522	104.197	434.769	384.673	174.656	298.831	490.546	0	0	25.9567	214.421	26.3108	0	31.798	55.6257	0	53.1607	0	0	112.073	50.1853	0	7.72106	240.124	8.55023	8.78459	24	369.192	43.9322	8.40368	9.08623e-10	hydrolysable tannins
NEG--isorubrofusarin gentiobioside	5.71_595.1661m/z	580.717	238.845	456.485	248.553	220.389	442.597	565.996	197.4	178.037	407.46	497.165	499.466	373.103	327.789	195.348	99.1667	94.9044	478.429	109.422	228.572	165.88	96.1647	174.239	144.475	239.3	51.5296	184.296	108.61	150.212	307.199	34.7683	31	377.759	187.548	2.0142	0.00043786	naphthopyranone glycosides
NEG--norrubrofusarin 6-尾-gentiobioside	5.87_581.1508m/z	1532	1887.58	1690.76	976.239	1013.64	23.6489	571.074	243.034	262.085	380.587	3701.41	142.36	701.223	844.343	2222.31	3133.18	3895.95	1313.71	2492.78	378.121	3354.69	2077.31	2036.31	2950.63	2004.76	1790.98	2435.55	2104.19	2664.1	1143.69	2402.92	31	1035.37	2102.46	0.492456	0.00600088	naphthopyranone glycosides
NEG--hexahydroxydiphenoyl-glucose	1.93_481.0621m/z	511.703	595.994	389.817	2801.59	3976.89	4915.68	196.797	818.823	1074.92	1359.46	61.2534	3769.17	87.601	17.7228	210.314	0	7.37077	11.6935	53.9959	565.992	0	57.0603	0	0	759.994	277.564	4.13875	20.909	4.94705	217.43	23.0351	27	1706.01	122.093	13.973	0.000335867	ellagitannins
POS--theobromine	3.77_181.0707m/z	8043.33	6259.95	24171.2	19292.9	16571.3	10760.1	7942.49	13890	19327.1	14296	7510.56	5899.15	13083.3	9787.48	6109.84	9504.45	4923.39	2870.78	7290.58	13955.7	1564.64	2776.07	4732.24	1945.94	6904.02	8701.36	2114.55	2058.33	3698.26	9771.83	6719.45	31	12830.3	6237.48	2.05698	0.000783683	alkaloids
POS--catechin-(2'鈫?')-taxifolin	6.81_593.1282m/z	49.8719	0	63.1762	19.6711	4.79595	0	9.74775	0	78.3281	71.7341	77.5871	69.2532	0	0	0	3.58917	0	20.2047	56.4466	0	44.4039	0	6.19462	46.5922	0	0	11.5058	0	0	0	0	16	37.0138	9.94406	3.7222	0.00717925	bisflavonoids
POS--EC-GC dimer isomer 1	4.11_595.1439m/z	342.932	78.0523	213.633	30.2192	92.0141	33.4451	129.074	39.5826	30.5926	67.2147	232.058	316.156	0	0	0	56.3506	0	0	0	0	53.9776	21.9927	5.8962	0	198.387	0	5.9019	0	0	0	0	18	133.748	18.0267	7.41944	0.000450421	bisflavanols
NEG--theasinensin F	6.80_449.0791n	338.72	1197.47	1347.29	5338.96	131.738	267.265	197.436	5849.8	4353.17	3564.22	981.116	1670.32	492.765	645.973	389.286	866.192	523.229	355.661	675.887	841.339	353.43	420.466	239.518	178.038	1004.83	628.851	301.51	778.206	467.683	875.304	478.664	31	2103.12	553.518	3.79956	0.00319519	bisflavanols
POS--theasinensin F	6.80_899.1660m/z	75.3187	398.999	407.143	1823.4	21.5139	47.0397	22.2677	1857.25	1510.84	1179.57	260.209	426.861	125.691	232.191	118.64	221.455	132.341	87.41	202.38	264.596	72.6258	88.0517	42.4555	34.0551	302.956	143.099	61.5141	277.211	157.504	295.389	121.261	31	669.201	156.886	4.26553	0.00419113	bisflavanols
POS--sucrose	1.01_365.1044m/z	553.436	361.986	667.415	654.261	1079.51	262.229	1576.71	452.002	461.496	903.784	909.579	1184.61	603.423	1138.69	1909.02	922.594	2442.17	555.424	863.46	644.83	1960.3	1756.56	2207.43	2996.18	533.741	898.976	2569.2	2005.84	2236.32	1191.02	1592.41	31	755.585	1527.77	0.494568	0.00323041	carbohydrates
NEG--sucrose	1.01_342.1163n	1829.31	1900.38	2529.48	2048.95	3154.15	1638.42	6873.45	3830.74	2085.63	5006.8	4875.22	7093.73	2598.94	5369.3	6891.67	4178.33	15316.3	2706.14	3363.72	5560.5	15459.3	10801.6	15090.8	24791.5	4376.88	3074.4	18448.2	7908.1	8976.59	6239.08	11295.4	31	3572.19	9076.14	0.39358	0.00610968	carbohydrates
NEG--linalool primeveroside isomer 1	11.20_448.2300n	2947.13	4169.79	1496.92	1461.91	2300.18	2822.62	2502.96	4877.16	9478.73	6357.35	1877.85	2018.56	838.105	950.994	1531.18	695.798	234.225	1745.86	1276.43	449.625	300.201	354.744	1081.89	425.707	891.345	498.925	869.101	420.685	249.536	819.342	637.087	31	3525.93	751.094	4.6944	2.5582e-05	terpenoid glycosides
POS--linalool primeveroside isomer 1	11.19_471.2191m/z	651.961	813.823	306.417	300.8	448.171	497.125	469.09	1021.84	2095.57	1382	365.877	333.021	132.035	129.143	227.567	81.8243	24.3531	282.095	213.147	57.5564	39.4242	46.7321	179.966	58.2053	115.281	85.0698	152.496	60.7947	41.2355	110.608	82.3781	31	723.808	111.574	6.48723	3.39198e-05	terpenoid glycosides
NEG--linalool primeveroside isomer 2	11.48_448.2301n	34.7271	250.587	0	90.6637	31.7859	346.896	152.677	102.871	11.2059	30.0865	0	58.0958	3175.95	3062.52	3903.55	7248.59	0	7713.71	1266.94	2611.45	334.441	441.404	2552.07	1832	8431.32	2097.37	486.769	4420.89	2177.16	7263.07	2118.54	28	92.4664	3217.77	0.0287361	0.000334062	terpenoid glycosides
NEG--menthanetriol glucoside	5.95_350.1936n	1050.64	602.728	352.197	189.354	232.507	285.952	401.713	580.834	930.899	294.728	331.89	903.654	646.589	19.7174	131.125	500.689	0	444.77	187.084	145.634	18.5173	85.15	145.271	81.8585	114.79	183.933	84.4633	22.8685	59.1052	308.581	283.755	30	513.091	182.311	2.81438	0.000573663	terpenoid glycosides
POS--menthanetriol glucoside	5.94_373.1819m/z	559.539	328.402	174.369	112.409	101.896	119.081	138.028	298.572	495.141	121.514	174.491	445.113	330.333	4.11574	98.7438	264.294	8.96162	226.566	91.9426	91.0132	4.37735	43.8719	82.5396	46.8801	79.3457	62.8088	54.5788	17.826	22.706	155.923	128.465	31	255.713	95.5417	2.67645	0.00157445	terpenoid glycosides
POS--(E)C-(E)CG dimer	6.44_731.1602m/z	39.8431	109.568	138.666	618.677	0	600.279	269.819	66.1377	101.554	188.214	103.465	357.757	544.33	260.152	383.955	492.146	438.334	568.8	1273.96	716.63	416.497	212.768	306.585	282.239	537.2	586.776	360.648	356.532	428.836	1062.79	261.461	30	216.165	499.507	0.432756	0.00451071	proanthocyanidins
POS--(E)GC-(E)CG dimer isomer 2	7.62_747.1551m/z	6.67907	20.1846	84.9657	454.376	0	9.70608	0	184.246	115.89	249.795	72.4855	178.616	0	0	0	5.88171	11.5993	4.88689	22.0801	0	0	5.70246	14.6033	0	0	0	0	6.25575	0	10.4093	0	18	114.745	4.2852	26.7771	0.00125845	proanthocyanidins
NEG--(E)GC-(E)CG dimer isomer 2	7.62_745.1404m/z	45.8582	93.9674	339.323	1400.03	15.1054	0	26.7214	534.977	422.201	846.508	265.534	519.911	28.6175	40.387	21.9232	70.2446	84.773	39.427	142.963	44.6131	40.5058	18.8799	69.3766	78.403	33.4427	6.55975	23.4498	70.2563	28.7674	51.6377	12.5488	30	375.845	47.7251	7.8752	0.00175258	proanthocyanidins
NEG--(E)GC-(E)CG dimer isomer 3	7.82_745.1401m/z	10.7269	14.5953	86.4783	351.872	6.23871	14.6175	0	101.177	148.145	109.742	49.0456	65.7705	0	16.5978	0	44.7207	20.266	8.47064	36.5893	12.513	16.4726	7.40435	24.3471	0	7.21912	6.54732	6.19775	13.384	7.72783	8.34907	0	26	79.8673	12.4635	6.40809	0.00574637	proanthocyanidins
NEG--digalloylprocyanidin dimer	9.37_441.0818n	47.6809	423.695	699.517	3583.88	421.064	536.306	169.507	1927.15	738.169	3231	487.371	962.597	166.501	208.52	21.5052	295.619	131.139	13.0606	161.375	199.457	64.1005	96.3372	15.9673	8.46093	107.154	156.516	56.4332	160.053	77.278	231.401	66.7359	31	1102.33	117.769	9.36007	0.000991004	proanthocyanidins
POS--digalloylprocyanidin dimer	9.37_883.1708m/z	42.6652	112.121	208.7	1240.71	104.057	118.38	43.6387	543.829	238.683	1102.23	98.4251	255.176	27.6806	57.3955	0	67.5664	18.868	0	22.805	65.282	6.82818	33.0634	0	0	28.7002	33.4254	0	34.9749	35.5774	63.2923	0	25	342.385	26.0768	13.1299	0.00209747	proanthocyanidins
POS--EC-EGCG dimer	5.83_747.1552m/z	4645.1	3631.59	5672.13	8094.69	2567.41	1439.45	734.426	5364.28	3357.98	5043.85	5432.78	8011.02	523.528	969.736	331.152	783.818	1002.68	477.154	940.74	718.816	529.161	424.568	820.002	566.006	606.165	512.019	550.336	885.792	571.289	701.767	550.748	31	4499.56	656.078	6.85827	4.44657e-08	proanthocyanidins
NEG--EC-GC dimer isomer 1	4.11_593.1297m/z	776.069	320.452	408.185	136.328	155.639	83.2911	103.453	122.986	121.986	98.0989	538.097	810.603	0	19.6841	0	0	0	23.0925	0	21.8686	12.1527	0	58.9871	6.25276	21.3146	0	6.59072	5.78337	0	7.57392	6.50569	23	306.266	9.9898	30.6578	3.86701e-05	proanthocyanidins
NEG--EC-GC dimer isomer 2	4.35_593.1298m/z	509.459	167.946	303.27	137.847	144.624	136.37	25.4517	199.629	109.175	62.6805	346.454	802.383	0	13.2806	0	0	5.5319	8.42239	0	16.7217	0	0	26.9076	7.10243	112.454	5.80709	7.78932	6.38562	0	22.7606	13.1746	24	245.441	12.9651	18.9308	7.91695e-05	proanthocyanidins
POS--EC-GC dimer isomer 2	4.34_595.1442m/z	148.76	67.4013	79.4234	88.0901	36.6064	21.7351	0	57.3804	20.9007	0	119.834	309.981	0	0	0	34.1322	0	0	0	0	0	0	0	0	23.174	0	0	0	0	0	0	12	79.1761	3.01612	26.251	0.000584343	proanthocyanidins
POS--EC-GC dimer isomer 3	4.42_595.1442m/z	42.3024	55.1552	39.3679	131.512	0	13.962	0	71.7605	124.853	76.2534	100.786	76.8233	10.373	29.9226	14.8715	8.20146	42.9018	38.4903	26.3635	16.5602	16.1696	12.5151	80.2583	7.30573	8.68406	5.24762	7.81136	11.2539	14.2364	7.74278	15.4487	29	61.0646	19.7031	3.09925	0.00107318	proanthocyanidins
NEG--EC-GC dimer isomer 3	4.44_593.1297m/z	283.175	131.809	227.255	524.684	13.4774	10.9057	17.5492	181.412	402.641	276.849	353.011	334.879	46.7408	75.5596	40.4679	69.8253	110.463	118.129	132.08	60.1752	96.7324	56.9623	208.652	49.4642	32.5149	11.8041	61.4496	53.7107	34.8212	34.1701	49.6013	31	229.804	70.7012	3.25036	0.0004021	proanthocyanidins
NEG--EC-GC dimer isomer 4	4.80_593.1297m/z	4749.18	1909.02	2712.16	684.945	1581.53	665.842	1036.46	521.799	515.371	646.39	4273.03	2409.63	387	657.662	270.953	473.62	629.57	630.686	675.495	493.621	451.123	374.895	748.632	668.112	541.718	497.125	453.049	468.816	348.374	543.251	450.439	31	1808.78	513.902	3.5197	0.000596199	proanthocyanidins
POS--EC-GC dimer isomer 4	4.80_595.1443m/z	1989.4	1011.68	1020.34	318.658	560.345	183.478	298.928	222.668	198.832	184.875	1615.77	889.429	119.95	233.494	94.5161	151.89	234.936	231.464	239.112	181.898	120.067	108.152	267.966	238.324	180.164	177.232	142.495	166.318	95.353	185.656	175.632	31	707.866	176.032	4.02123	0.000643428	proanthocyanidins
NEG--EC-GC dimer isomer 5	4.93_593.1293m/z	5399.52	1992.12	2709.68	976.193	1171.3	580.494	942.914	595.856	1077.09	1089.3	5100.47	2869.43	258.303	815.357	202.571	385.817	489.356	856.513	739.428	489.086	434.807	222.728	1107.33	609.91	399.279	326.737	617.845	399.492	295.769	408.58	436.303	31	2042.03	499.748	4.08612	0.000417018	proanthocyanidins
POS--EC-GC dimer isomer 5	4.92_595.1438m/z	3190.4	1403.75	1546	583.699	561.505	216.372	358.458	368.673	633.816	462.233	2718.24	1440.34	159.575	452.992	146.131	234.611	258.68	514.901	367.988	327.251	208.418	122.724	699.462	332.234	227.276	173.965	279.055	247.381	181.726	243.049	256.614	31	1123.62	286.002	3.92873	0.000845171	proanthocyanidins
NEG--EC-GC dimer isomer 6	5.78_593.1285m/z	153.971	82.086	103.741	142.4	90.6852	21.6733	29.6041	72.5508	74.5034	133.182	151.233	152.198	5.68245	10.5724	6.2456	9.75108	9.76296	12.7554	17.3326	7.59108	4.953	6.2074	6.4251	6.26065	63.7523	8.74401	6.26784	5.95898	5.84299	14.681	5.53568	31	100.652	11.2801	8.92297	9.9175e-09	proanthocyanidins
POS--ECG-EGCG dimer	8.24_899.1654m/z	12.3595	61.4215	77.0528	849.253	0	50.4472	24.8736	508.988	395.153	415.718	29.396	145.608	5.82152	34.9037	4.56416	18.4574	17.0228	5.45459	16.449	47.576	5.41751	26.0682	0	0	39.6017	7.70682	5.09261	53.5932	20.1858	54.9995	0	27	214.189	19.1008	11.2137	0.00344455	proanthocyanidins
NEG--ECG-EGCG dimer isomer 2	8.24_449.0791n	54.1771	304.059	352.296	2582.45	11.2598	24.1721	10.6681	1609.78	1190.77	1178.24	218.521	529.995	71.2563	182.714	45.8722	135.727	74.3613	44.7863	122.661	179.994	46.2512	52.7534	9.31772	14.9578	190.996	119.201	28.6998	186.711	68.1124	207.571	58.3681	31	672.199	96.8585	6.94001	0.00410924	proanthocyanidins
NEG--epiafzelechin 3-O-gallate-(4)-epigallocatechin 3-O-gallate	7.51_881.1563m/z	594.684	2186.16	3394.89	13077.5	1741.85	2431.13	1165.87	8550.78	3510.98	13636.7	2363.67	3802.42	2164.98	1684.78	1250.04	2142.43	1094.72	912.328	1919	2749.79	1083.01	1087.33	402.237	705.326	2325.44	3406.15	1041.1	1291.63	1754.71	3308.58	1272.4	31	4704.72	1662.95	2.82915	0.00726196	proanthocyanidins
NEG--epicatechin-(4)-epicatechin 3,3'-digallate	8.99_441.0815n	10.771	234.554	58.0564	490.008	42.7802	41.0696	22.2938	82.6208	54.7835	156.491	30.1845	102.06	654.345	252.7	362.122	267.253	113.296	249.18	623.953	943.09	164.087	117.438	12.3441	138.356	784.584	1363.72	182.964	196.23	507.509	1290.5	272.867	31	110.473	447.186	0.247039	0.00871113	proanthocyanidins
POS--galloylprocyanidin dimer isomer 1	6.78_730.1530n	4791.06	5261.54	11911.1	25815.7	7333.52	4119.67	2761.1	9643.66	3310.95	28053.4	9815.96	11818.8	923.537	964.797	426.448	1147.12	1131.74	545.261	1283.72	932.75	676.323	614.519	691.917	568.326	642.102	869.176	599.607	1120.76	669.312	967.705	693.08	31	10386.4	814.116	12.7579	2.30093e-05	proanthocyanidins
NEG--galloylprocyanidin dimer isomer 1	6.78_729.1455m/z	9120.52	7821.75	20170.7	53286.3	12950.8	7878.33	4885.44	15520.3	5044.32	45855.5	18777	20612.7	1585.94	1700.17	734.159	2074.62	1707.33	970.686	2113.11	1548.22	1419.41	1183.69	1215.19	1014.82	1147.72	1513.2	934.523	1542.71	1669.46	1641.72	1150.35	31	18493.6	1414.05	13.0784	4.29994e-05	proanthocyanidins
NEG--galloylprocyanidin dimer isomer 2	8.84_729.1456m/z	116.359	230.314	1041.47	3732.48	94.4408	92.7693	127.227	886.639	282.772	3107.26	798.53	1003.61	26.2401	46.1349	8.65769	92.8663	57.7786	11.556	111.912	23.3784	33.3639	40.2818	25.9478	5.0225	28.877	14.7578	11.2509	56.3001	30.0311	25.7984	18.9229	31	959.49	35.2147	27.2469	0.00226328	proanthocyanidins
POS--galloylprocyanidin dimer isomer 2	8.84_731.1605m/z	20.8751	86.1081	319.525	1157.69	13.7417	21.5422	24.254	327.486	75.9482	1120.79	248.391	338.611	6.23718	5.76134	0	8.21236	5.50514	0	27.5197	4.52002	0	17.3281	0	0	19.0578	0	0	10.687	4.90711	5.7051	0	23	312.914	6.07583	51.5015	0.00244473	proanthocyanidins
NEG--galloylprodelphinidin dimer isomer 1	5.14_381.0712n	4777.69	2352.69	2876.68	2280.84	1908.27	777.027	766.328	1748.48	1937.95	1194.08	2088.89	6549.45	451.151	1884.27	255.389	771.523	849.909	520.642	1564.14	808.455	1819.59	511.683	813.861	1734.5	1335.63	620.237	1837.38	1223.37	1277.87	477.237	702.124	31	2438.2	1024.15	2.38069	0.00178618	proanthocyanidins
NEG--galloylprodelphinidin dimer isomer 2	5.77_761.1352m/z	75.4663	16.9623	76.1523	187.896	11.6802	0	0	83.681	20.4766	103.271	74.1033	159.494	0	0	0	0	0	0	0	0	0	0	0	6.10615	0	0	0	0	0	0	0	11	67.4319	0.321377	209.822	4.43352e-05	proanthocyanidins
POS--galloylprodelphinidin dimer isomer 2	5.77_763.1501m/z	8.99602	11.8448	44.3415	80.6467	0	0	0	44.371	18.9462	30.0992	24.6848	81.1139	0	0	0	0	0	0	0	0	0	0	0	0	0	0	0	0	0	0	0	9	28.7537	0	#DIV/0!	0.00014144	proanthocyanidins
NEG--procyanidin B1	4.79_577.1348m/z	134.921	110.21	271.281	316.718	139.175	153.592	71.6736	238.001	91.6892	527.391	234.12	422.003	32.7407	37.9749	72.979	41.2909	51.2564	45.9288	33.4049	62.6234	19.4745	30.7245	62.3166	45.9223	65.926	44.739	39.0186	69.5191	35.9015	79.1419	45.9255	31	225.898	48.2531	4.68153	5.97408e-06	proanthocyanidins
POS--procyanidin B2	5.67_578.1422n	9735.51	5793.65	8581.79	4962.1	13851.8	7370.15	6185.67	3199.89	1679.04	7362.58	7630.76	8015.99	3384.38	3304.69	2878.86	3506.52	2896.02	2774.32	3030.16	3132.29	2398.29	2957.15	2373.65	2717.74	2505.59	3337.33	2033.19	1692.47	2800.96	2890	2230.1	31	7030.74	2781.25	2.52791	2.28136e-06	proanthocyanidins
NEG--procyanidin B2	5.68_577.1350m/z	16347.5	8936.39	15095	9101.2	25918.1	13807.1	10940.9	5722.12	2901.31	14077.7	17543.6	14485.9	6593.74	6103.39	5269.2	6131.54	5230.7	4885.82	5709.25	5469.37	4434.31	5283.83	4240.24	4942.99	4413.6	6053.54	3661.23	2971.54	4640.37	4891.55	3961.73	31	12906.4	4994.1	2.58433	3.80927e-06	proanthocyanidins
POS--procyanidin B3	5.11_579.1493m/z	1074.76	576.289	1202.32	491.872	1371.84	1099.26	470.573	537.115	167.752	717.688	922.181	1426.81	240.717	184.149	155.544	130.666	149.008	140.853	134.111	249.858	71.4393	84.9513	149.42	113.365	235.103	148.306	114.437	112.026	95.3612	298.856	159.593	31	838.204	156.198	5.36629	4.33335e-08	proanthocyanidins
NEG--procyanidin B3	5.11_577.1348m/z	2304.48	1262.62	2631.18	974.386	3106.96	2513.65	1000.44	1340.58	395.683	1636.45	1974.45	2872.47	507.128	455.681	403.195	338.045	367.667	385.836	279.769	584.843	166.013	248.905	389.818	314.229	561.587	404.901	261.899	296.599	262.412	662.849	395.072	31	1834.45	383.497	4.78347	4.93753e-08	proanthocyanidins
POS--procyanidin trimer	5.98_867.2124m/z	638.176	311.804	581.193	259.446	1253.33	799.234	384.067	181.081	37.7637	402.286	508.835	599.494	349.845	439.552	152.235	278.22	304.764	212.196	180.668	306.248	213.16	222.932	166.381	197.809	186.05	293.395	152.159	82.0499	194.343	277.643	158.866	31	496.392	229.922	2.15896	0.00162039	proanthocyanidins

## Sheet: Table S5
Table S5. 342 annotated metabolic features used in GWAS analysis in this study
	Group1	Group1	Group1	Group1	Group1	Group1	Group1	Group1	Group1	Group1	Group1	Group1	Group1	Group1	Group1	Group1	Group1	Group1	Group1	Group1	Group1	Group1	Group1	Group1	Group1	Group1	Group1	Group2	Group2	Group2	Group2	Group2	Group2	Group2	Group2	Group2	Group2	Group2	Group2	Group2	Group2	Group2	Group2	Group3	Group3	Group3	Group3	Group3	Group3
Metabolites	S8	S55	S41	S2	S164	S160	S157	S152	S151	S149	S148	S147	S146	S145	S144	S143	S13	S132	S131	S129	S127	S126	S124	S123	S122	S111	S105	S88	S82	S75	S161	S154	S150	S121	S120	S116	S115	S114	S113	S112	S107	S104	S100	S99	S98	S97	S96	S95	S94
2.81_167.0547m/z	194.331	77.4609	178.358	116.289	158.573	88.6931	109.484	329.338	186.529	151.226	421.31	371.605	56.5769	324.49	255.276	321.564	86.8491	125.744	228.21	219.432	562.362	251.716	83.8362	153.155	134.37	226.51	284.181	305.082	164.193	234.174	206.081	117.537	56.5499	281.718	220.53	393.631	294.745	343.887	341.911	339.554	542.065	249.078	263.7	326.079	127.427	192.014	124.502	102.291	183.782
1.71_191.0193m/z	18.6502	134.809	80.3234	3.90348	160.196	33.9514	22.8024	76.4122	198.701	182.75	242.221	69.6895	112.347	11.6819	42.3326	81.7997	213.261	346.912	10.4046	36.4358	67.7536	208.443	108.654	232.946	72.369	34.3517	74.9519	2.76063	31.9048	225.196	77.3246	53.3261	106.825	80.6976	15.9538	4.86211	347.276	6.28668	61.2793	90.7524	99.321	59.4033	6.49853	93.801	47.0127	1.84372	76.1821	44.6404	208.781
3.77_181.0707m/z	10852.6	3567.52	3522.26	4234.52	11368.3	5899.15	5356.67	17470.7	11362.4	10990.8	22815.9	11360	7510.56	14296	19327.1	13890	10102.7	7942.49	10760.1	16571.3	19292.9	24171.2	6259.95	10267.8	8043.33	12603.6	11848.2	16707.9	9522.64	15493.3	8671.73	5720.93	3304.34	11052.8	8395.25	14692.2	17739.9	17827	12898.8	13567.5	17437.1	8945.19	10817.5	14097.5	5852.02	10396.1	4556.93	3746.27	6671.29
5.26_225.0972m/z	0.591822	0.586992	0.687571	1.10443	1.13951	0.777873	1.07418	0.419639	0.367449	0.216543	1.25218	1.64003	0.422523	0.242955	1.13891	0.68847	0.653851	1.52863	116649	1.2572	0.304338	0.436427	1.04781	0.874455	1.21525	1.07469	0.929261	1.72429	0.869892	0.0993448	1.01042	0.721537	1.93185	0.681699	0.624751	0.547593	0.269523	0.874889	0.86652	0.251159	0.849225	0.586138	1.10771	0.664728	0.7527	0.544418	1.18191	0.924999	0.810332
5.56_195.0883m/z	280794	173747	207521	288504	263076	268659	227645	271898	242913	275050	249810	259972	232027	283023	312035	267910	239106	248086	144707	314152	239093	298243	258778	269975	237645	268128	265165	301780	283468	289977	294695	249712	279227	272241	288024	309989	279894	304417	315433	331230	284643	284972	285887	302539	241754	276089	227990	247811	244077
1.52_308.0900m/z	1288.11	424.744	0	110.486	525.927	0	303.029	163.576	460.647	558.521	78.3923	200.464	883.282	1166.7	71.5082	506.626	345.28	186.162	610.33	37.6099	396.474	163.705	416.512	689.397	678.463	1486.22	1303.23	0	560.537	952.938	1013.28	568.093	52.3235	999.019	608.859	23.9201	557.162	570.047	695.713	1334.54	302.055	1027.11	636.535	812.938	0	403.64	1125.88	0	258.457
1.52_306.0763m/z	624.974	332.293	174.614	563.745	306.498	163.621	634.767	590.941	374.56	501.706	514.063	0	371.89	398.589	208.745	398.213	264.074	403.202	238.866	439.183	312.181	254.221	340.03	588.597	17.9744	1021.35	620.167	25.3657	1146.99	769.819	0	267.585	468.387	839.621	492.304	309.125	457.885	774.474	670.418	818.171	474.452	629.38	478.67	692.847	222.339	745.528	699.03	254.378	458.11
1.31_175.1063m/z	845.138	277.168	107.877	833.48	768.824	999.156	1062.77	1178.56	909.574	653.485	1058	589.474	742.504	1930.16	1892.65	1694.46	676.182	1241.52	805.113	1277.17	883.245	1360.67	313.66	1609.29	714.269	823.414	726.74	817.254	1429.02	1417.79	1020.37	360.746	330.797	2990.02	1694.44	1369.17	850.141	1474.4	1113.84	1386.07	1476.22	591.687	577.02	999.192	1796.7	1407.61	1662.66	504.039	1296.81
1.40_174.0991n	845.418	381.827	116.403	1044.02	871.336	1327.24	1254.25	1564.96	1097.49	764.97	1313.77	690.96	901.451	2523.6	2250.4	2163.05	843.544	1497.68	945.143	1244.94	996.729	1537.74	410.385	1765.99	935.165	1142.63	868.333	1160.24	1521.93	1760.73	822.519	460.836	391.48	3248.29	1977.2	1422.04	1086.46	1719.56	1262.3	1916.98	1624.01	823.516	885.909	1276.44	2328.65	1712.19	2015.38	622.27	1392.69
2.13_611.1444m/z	197.91	83.9638	134.309	82.519	85.0167	40.8178	134.215	100.176	70.1488	104.097	40.1212	53.3566	33.2227	196.892	57.7491	83.8467	92.7935	100.437	81.2368	59.5978	173.43	95.2977	65.8013	124.149	97.377	85.3007	232.453	210.48	157.305	456.165	152.529	53.3582	73.3954	216.71	390.2	204.259	189.285	93.9674	243.198	747.437	137.861	180.249	114.356	288.687	172.663	142.239	243.516	275.448	205.523
1.30_173.0931m/z	1140.52	407.854	149.529	1328.59	1432.58	2317.17	1893.18	2510.43	1469.04	1108.35	2046.95	988.719	1367.09	4371.6	3640.52	3343.62	1124.96	2010.43	1523.92	2236.09	1573.02	2430.48	484.918	2604.78	1431.18	1363.06	1041.74	1587.42	2620.84	2574.18	1323.17	430.609	618.815	6401.78	2934.31	2228.81	1581.32	2624.9	1697.76	2713.53	2886.22	1060.79	1245.99	2549.39	3587.29	2491.39	3256.53	821.875	2419.49
1.40_173.0932m/z	1945.23	615.236	269.458	2122.8	2336.93	2933.45	2844.32	3438.19	2638.49	1611.16	3179.4	1648.51	2243.23	6854.07	5603.36	5540.51	1747.39	3131.09	1968.67	4108.08	2368.47	3271.64	756.744	4816.34	1960.3	2284.57	1869.38	2464.51	3864.82	4093.42	2210.04	677.896	743.851	9708.6	4965.34	3402.11	2561.3	3976.04	2986.66	4356.59	3708.66	1602.37	2147.58	3576.59	6600.64	4177.35	5186.59	1297.19	3933.55
7.06_416.1674n	440.968	353.739	55.5599	262.168	126.122	240.796	217.473	49.2498	56.9946	62.2599	120.611	135.681	37.0259	50.6544	0	11.1231	0	54.9331	0	112.011	98.7639	115.559	90.6835	60.2588	0	82.165	40.0466	612.219	284.479	425.271	184.868	351.548	229.294	511.482	38.5061	136.171	656.321	72.0198	0	317.965	275.385	202.966	327.575	165.258	308.353	227.184	412.781	242.52	285.118
7.06_439.1563m/z	253.443	143.029	47.777	124.783	55.4975	111.396	124.85	29.1354	18.1507	24.7069	51.6623	100.346	22.7718	164.577	0	7.97683	0	17.0687	325.335	42.2249	16.2638	49.8547	35.3217	11.0726	114.678	42.3965	8.75569	322.229	174.916	231.552	86.8972	184.547	106.137	255.568	14.9145	58.2838	373.143	46.965	0	158.221	120.382	107.447	185.673	124.949	172.19	94.603	236.968	100.262	165.669
5.49_439.1560m/z	81.6237	95.4728	146.779	60.3793	256.049	377.871	110.193	103.221	248.356	221.575	132.164	73.868	174.927	334.751	424.458	495.28	190.282	211.995	615.335	277.662	447.223	358.669	280.871	285.857	542.202	131.529	283.299	224.969	70.8022	161.081	43.3545	86.2334	30.6458	45.0423	90.5934	144.741	22.0152	283.249	181.892	50.5903	159.397	29.783	46.8459	76.8196	45.3828	105.912	4.43881	24.5383	11.3673
6.54_449.1083m/z	47.9223	638.783	235.031	209.876	19.8167	4.92503	134.403	463.823	653.147	21.9579	394.316	325.459	473.169	10.6982	48.9677	51.7233	214.933	9.3854	0	23.3827	89.7581	114.08	133.994	96.096	20.6031	108.798	0	234.765	816.352	945.024	1624.72	942.826	1086.16	63.1906	5.11648	5.36746	2291.42	195.739	68.1382	343.385	257.829	101.866	485.045	192.405	167.172	104.372	693.908	128.956	671.653
2.47_609.1245m/z	0	0	0	0	0	0	0	0	0	0	0	0	0	0	0	0	0	0	0	0	0	0	0	0	0	0	0	74.7781	0	0	0	0	0	0	7.1511	0	0	0	0	0	0	0	0	0	33.377	0	0	0	235.437
4.38_761.1356m/z	0	0	10.087	0	0	0	0	34.4241	0	0	0	8.84484	0	0	6.65727	0	0	30.2929	0	0	0	0	0	0	16.0725	0	0	210.922	0	0	58.9932	0	0	0	66.3819	59.0646	0	0	0	0	0	0	0	0	60.6093	0	0	0	501.412
4.38_763.1504m/z	0	0	0	0	15.2771	0	0	52.252	0	0	7.41254	0	0	0	0	0	0	13.5485	0	11.9591	0	0	0	0	11.7	0	0	149.266	27.7603	0	38.1827	53.5521	0	0	15.4379	0	0	0	0	0	0	0	0	0	32.5536	0	0	0	328.166
4.11_595.1439m/z	3.84723	81.0175	8.70934	7.71607	0	316.156	19.2301	7.81018	35.6706	77.6077	107.916	5.66925	232.058	67.2147	30.5926	39.5826	40.3829	129.074	33.4451	92.0141	30.2192	213.633	78.0523	6.00453	342.932	97.3075	33.0455	0	13.0113	0	0	0	0	0	15.7376	500.647	0	209.14	343.767	0	17.2396	6.42379	495.181	0	25.2776	0	0	0	8.57074
6.67_761.1350m/z	26.9711	70.7801	1478.32	6.39312	6.45543	113.457	0	12.7696	5.66218	13.4023	0	1120.97	26.5527	64.8485	414.383	159.316	24.4223	0	0	0	274.995	31.4728	8.38386	12.4162	9.98526	6.08742	0	231.345	85.5667	87.3068	119.116	77.8836	27.3628	75.2475	237.49	5.8378	157.306	22.9839	0	76.1244	23.3594	15.0568	76.334	87.3481	4.44325	64.5336	13.0716	63.5812	23.1553
6.80_899.1660m/z	248.09	134.22	884.265	124.68	125.737	426.861	48.1126	17.6143	115.605	130.256	90.1408	1154.68	260.209	1179.57	1510.84	1857.25	15.3297	22.2677	47.0397	21.5139	1823.4	407.143	398.999	159.538	75.3187	226.608	203.885	112.375	180.131	119.336	100.501	109.177	160.845	242.322	463.711	297.876	295.947	192.388	230.048	100.334	272.656	159.095	417.373	146.49	38.4042	150.242	42.3598	150.538	27.9194
5.85_457.0766n	1741.79	1608.46	7804.31	937.438	997.514	2244.9	720.444	311.587	798.003	332.665	583.977	6796.02	1030.19	3632.95	17085.8	11599.7	178.255	118.586	151.149	176.814	10237	1087.42	1915.19	1707.04	937.391	841.737	1220.48	1998.71	2662.43	2408.13	1539.88	1906.3	1519.52	3287.18	6864.54	3462.1	5380.58	3455.45	2040.45	2136.82	2272.92	1320.42	4751.53	1890.94	399.616	1995.95	733.141	1336.54	1049.19
5.85_914.1535n	593.915	511.49	2700.54	282.847	196.74	321.152	163.923	79.286	79.3149	58.1945	76.8866	1996.65	212.228	587.677	5618.95	3973.83	30.3708	261.776	733.168	7.43411	3148.43	276.371	600.818	460.816	186.112	302.523	417.924	466.544	654.883	761.314	319.908	539.606	505.557	1115.08	2218.16	994.271	1675.71	813.096	696.415	686.836	491.156	425.659	1417.58	644.65	57.0183	544.227	237.23	303.901	230.482
6.80_449.0791n	827.411	520.206	2313.17	517.458	485.831	1670.32	245.452	153.822	477.506	552.549	439.058	3502.41	981.116	3564.22	4353.17	5849.8	124.874	197.436	267.265	131.738	5338.96	1347.29	1197.47	722.701	338.72	682.686	649.337	409.464	583.716	408.064	385.679	587.446	582.354	803.479	1496	983.122	961.044	675.801	722.448	379.327	1019.55	544.32	1320.96	631.738	241.654	700.772	193.296	530.717	231.15
6.81_593.1282m/z	0	0	162.443	0	0	69.2532	17.1404	0	4.57763	4.12685	0	361.515	77.5871	71.7341	78.3281	0	12.709	9.74775	0	4.79595	19.6711	63.1762	0	0	49.8719	0	0	23.5709	39.4681	0	4.26257	61.5163	0	0	108.074	10.9768	0	5.24114	0	0	5.56476	0	0	0	5.30289	0	0	13.1087	22.8913
1.01_342.1163n	7539.29	17784.3	11163.7	9997.26	4768.83	7093.73	6919.17	1814.62	3384.47	7645.83	7503.89	10344.9	4875.22	5006.8	2085.63	3830.74	5208.13	6873.45	1638.42	3154.15	2048.95	2529.48	1900.38	2451.55	1829.31	3330.34	1918.45	10922.3	5896.08	9419.15	13792.8	8387.76	8399.07	11507.5	5741.7	5559.1	12903.9	9229.91	5421.94	1821.62	6860.64	2616.06	8905.47	7237.42	15172.2	15444.8	15713.6	12261.4	14197.8
1.01_365.1044m/z	1107.85	2139.71	1498.64	1269.99	808.853	1184.61	1261.76	545.606	702.871	1294.24	1323.21	1489.44	909.579	903.784	461.496	452.002	857.528	1576.71	262.229	1079.51	654.261	667.415	361.986	591.858	553.436	992.99	515.195	1341.64	1411.38	1983.92	1862.58	1525.03	1656.51	2037.14	1063.48	1554.75	1929.78	1725.79	1049.14	233.218	1043.44	512.755	1472.72	1415.69	1523.77	2386.74	2238.08	1393.89	1613.52
7.53_619.0938m/z	0	0	0	0	0	0	0	0	0	0	0	0	0	5.06777	0	0	0	0	0	0	0	0	0	0	0	0	0	0	0	0	0	0	0	0	0	0	0	0	0	0	0	0	0	0	0	0	0	0	0
6.45_393.0451n	0	0	0	0	0	0	0	0	0	0	0	0	0	0	0	0	0	0	0	0	0	0	0	0	0	0	0	0	0	0	0	0	0	0	0	0	0	0	0	0	0	2.03697	0	0	0	0	0	0	0
1.93_481.0621m/z	440.346	5.0202	11.2514	327.966	916.41	3769.17	545.461	230.964	148.35	731.784	132.668	187.29	61.2534	1359.46	1074.92	818.823	9.23735	196.797	4915.68	3976.89	2801.59	389.817	595.994	162.892	511.703	97.6964	587.174	33.2488	0	0	34.2688	33.1814	62.1002	13.4509	0	423.298	11.4682	727.004	2734.68	0	255.177	205.947	588.092	335.336	30.389	53.801	0	0	24.0173
6.68_915.1622m/z	6.74587	0	91.2382	0	0	7.17697	0	0	0	0	0	116.074	0	67.8307	130.066	156.432	0	0	0	0	153.615	6.22562	10.8961	19.6977	0	0	5.95226	0	0	0	0	5.7553	0	7.45181	27.9239	9145.41	7.10507	6.2947	0	0	6.64902	0	9721.2	0	0	6.70901	0	0	0
5.48_457.0773m/z	5.39668	0	536.176	0	39.226	201.137	0	0	9.83362	33.6243	24.9523	1508.07	101.151	1650.9	2403.01	7997.49	33.788	66.588	17.1215	5.49525	1817.63	235.674	227.384	80.7076	5.50918	0	4.75389	0	0	0	0	3.01462	11.7293	0	127.55	126.728	4.30245	9.90584	41.0177	5.24018	96.7893	12.3739	38.4522	31.2975	4.56495	18.9015	0	0	33.4414
6.65_633.1083m/z	0	576.179	0	95.7021	0	0	0	279.201	12.1548	0	0	0	0	8.26096	0	0	191.026	0	2.46742	0	34.5635	0	0	5.2042	49.366	0	0	0	0	0	0	0	0	0	0	5.32292	0	0	0	0	0	0	233.515	71.6931	0	694.541	0	265.218	9.01854
7.42_472.1004n	0	4550.44	15288.6	0	0	0	0	0	0	0	0	15449.6	0	0	0	0	5701.09	0	0	0	0	0	0	0	0	0	0	0	0	76.6696	0	0	0	0	2079.25	14260.4	17981.5	0	0	0	1752.07	3009.47	2212.66	0	0	0	0	235.153	5381.98
8.89_456.1053n	0	920.291	8497.61	0	0	30.4873	0	0	0	31.4522	0	11419.9	2.5456	11.1581	0	3.84992	2998.58	9.62604	5.17521	9.10099	0	0	0	0	0	0	0	0	0	5.70611	0	0	0	0	1218.63	4760.14	2321.37	0	0	0	675.775	1226.83	649.705	0	0	0	0	27.3727	1260.39
8.89_456.1047n	0	249.291	2340.85	0	0.769338	0	0	363.87	213.243	0.242466	0	3253.72	0	840.348	0	0	819.275	0	3386.49	0	0	0	0	284.275	0	0	0	0	0	0	0	530.639	0	0	295.42	1144.47	599.779	0	0	0	141.585	297.323	126.039	0	0	2646.12	0	0	318.277
7.41_472.0998n	0	943.807	5939.33	0	0	0	0	3071.46	1630.05	0	0	6117.8	0	6021.95	0	0	2420.31	0	15521.5	0	0	0	0	2014.51	0	0	0	0	0	17.9184	0	3435.97	0	0	842.676	5665.56	6702.8	0	0	0	700.242	1337.7	975.754	0	0	13802.2	0	79.854	2307.41
6.68_481.0733m/z	4.86053	7.14272	7.04542	9.09941	30.1848	5.03426	0	0	6.8856	3.16373	0	0	0	0	0	0	0	0	15.5901	4.35525	0	3.18663	0	3.88517	0	0	4.3118	2.54187	0	0	9.23922	0	3.38468	5.21395	0	772.305	5.65045	11.5695	18.3528	10.712	5.98812	2.63186	910.401	3.54703	0	10.0167	5.94217	10.6553	3.46754
6.65_631.0934m/z	34.0617	45.0272	0	228.568	458.033	191.326	12.6934	49.8297	131.134	45.6756	58.9355	7.52382	46.7407	48.6831	91.1786	105.113	377.69	13.2896	109.135	82.2953	119.087	41.0932	81.3267	95.8812	96.3319	28.5232	111.496	0	0	0	6.84091	0	29.5634	134.325	0	49.1174	36.2601	141.394	234.317	17.3188	109.684	22.2886	66.7463	189.39	0	70.3075	0	489.963	26.595
8.34_467.0979m/z	44.7268	134.573	432.693	228.039	117.752	8.8847	241.789	151.036	164.2	190.674	48.7763	235.291	0	12.6234	0	0	72.3247	9.14338	67.7346	143.225	17.1572	0	38.231	121.359	123.261	110.106	35.4322	49.4892	111.442	144.682	310.252	7.64445	121.8	96.1842	251.349	924.413	111.728	366.372	185.199	132.609	32.0583	81.5787	50.4968	122.019	105.553	248.96	108.037	110.578	82.8907
3.39_467.1191m/z	45.6279	48.9534	94.6812	58.1608	99.5302	42.8783	56.4085	57.4976	85.2412	21.4769	30.8963	100.976	19.1665	16.9344	43.0908	5.50357	87.7105	10.1803	24.3028	0	33.7425	29.1324	46.6395	76.0243	44.0309	171.996	150.105	88.914	141.786	74.2355	181.228	129.461	142.517	116.741	75.9339	60.3765	125.118	67.5928	102.276	95.185	135.609	97.1114	154.237	113.298	47.3787	118.658	80.8661	64.9894	183.9
7.92_609.0940m/z	441.693	177.169	391.77	304.338	304.993	663.291	502.095	38.1345	91.1127	546.346	570.014	457.087	765.497	263.246	398.865	324.815	373.767	6423.64	387.084	423.083	4487.55	597.718	814.063	231.841	793.349	461.462	2570.37	6.51134	0	4.75116	39.113	25.4839	467.427	182.605	154.762	329.9	82.4485	342.913	139.403	259.656	589.134	200.42	494.62	230.165	161.376	234.585	262.058	143.527	177.499
5.34_290.0791n	6791.23	8990.11	10315.3	13058	13195.1	71647.2	7584.59	9347.62	16690	43046.1	26207.2	7942.1	60311.3	33147.2	6435	15393.1	16117.3	23999.5	30318.1	59912.7	18915.4	57762.7	33159.4	9926.88	49297.1	33016.7	15620.3	3451.9	4545.94	4088.37	4329.98	4828.77	3381.18	3517.52	5243.33	32988.5	2907.21	16822.7	26382.8	2676.31	13983	12300.7	27219.1	9419.76	5629.62	3707.16	2152.39	4275.34	3765.95
3.83_306.0740n	5610.34	28794.2	9749.02	16534.1	10549.8	36279.1	8360.02	17362.6	11763	7698.15	23751.4	6771.84	16107.5	5121.49	7773.43	6824.51	22797.6	4108.51	6241.99	10495	8128.61	10960	8723.99	12614.1	19826.4	43686	19971.8	5246.47	6337.17	5183.18	9925.37	9474.94	8351.23	5506.82	7715.9	81354	5972.26	80034	61904.5	3817.24	11114.1	20096.9	73543	23465.2	3320.05	6635.49	3673.15	5931.83	6598.12
3.82_307.0808m/z	725.216	3252.87	1108.63	2127.16	1036.01	3823.51	985.418	2100.49	1383.25	934.696	2568.73	773.943	1968.41	532.809	950.492	929.518	2668.7	411.991	751.552	1051.94	1082.66	1166.64	1071.61	1404.87	2315.32	5095.07	2370.42	694.35	811.085	669.566	940.482	1045.4	1034.84	708.915	1014	8150.14	736.894	8364.59	6910.94	504.272	1345.15	2324.87	7438.45	2662.72	472.069	805.047	505.28	778.823	749.545
4.91_306.0732n	11232.2	16938.7	16652.4	14597.7	5968.41	8300.2	11686.6	14391.7	16151.4	6095.89	7509.52	10432.7	10660.4	3694.68	6187.26	2999.61	26220.5	4481.5	3738.03	4102.69	3507.86	7601.23	7424.94	10045.3	12607.4	17270.7	9987.38	22869.4	18966.4	17783.8	16078.5	17101.2	13825.5	13985.5	15427	2712.17	14388.8	7351.07	4866.64	17418.4	10771.4	18421.5	7287.14	17075.7	16556.8	15642.7	13551.3	19686.9	17765.8
6.24_290.0781n	18605.7	14203.3	25912.5	23273	12616.7	30304	16974.9	14164.4	35778.9	43171.7	15710.1	19891.5	58180.6	38406.7	8570.75	13917.9	34040.9	51258.8	31858.8	51706.5	21749.5	50390.6	32360.9	12106.4	55392.4	27642.7	15978.2	13300.1	16993	12145.1	9876.26	13754.1	11396.5	9327.09	15225.5	3929.84	8285.86	7198.6	7051.85	8217.66	18897.7	21168.4	6172.89	15037.9	29245.5	12830.5	10136.9	16757.5	11485.2
4.91_611.1407m/z	8840.27	18506.8	16648.6	13269	4086	5243.3	10563.2	14523.4	17289.2	2516.49	4665.22	8271.61	6380.84	1485.65	2762.05	722.665	41786.3	3203.03	1284.72	1993.68	996.304	4665.5	3952.35	7081.21	11199.5	16465.7	6532.1	34255.6	23263.7	18218.9	19137.9	21769.4	12298.2	11796.2	14782.4	589.684	13740.6	3888	1472.55	16235.7	7680.37	19680.5	3724.39	21081.3	16931	17327.3	10948.5	23393	21169.2
7.85_442.0901n	247515	165991	215157	244680	369338	376615	187588	210203	424224	649041	404604	280364	434371	503904	185544	325277	189876	446142	547639	627799	379510	548401	419253	263577	408387	272939	256692	106742	188665	112193	170830	150124	204138	110772	213810	191888	131510	198750	245164	70641.5	286601	227847	186710	154579	204687	137578	83583.4	125591	75507.5
5.33_291.0852m/z	2303.21	2331.14	2653.82	4087.17	3993.8	18472.8	2441.83	2930.26	4337.11	10978.7	6413.45	2285.56	13254.5	9673.91	3162.89	7185.33	4030.01	6055.25	10937	17465.9	7546.93	14862.8	8766.85	2684.84	13204.6	9368.57	5794.68	917.91	1180.98	1142.08	966.855	1296.92	1076.58	919.577	1434.9	7829.72	950.134	5142.76	8602.07	754.091	4283.24	4100.48	7156.17	2941.87	1454.03	992.194	620.942	1177.92	1005.7
7.19_275.0901m/z	113.467	291.316	70.5638	188.325	651.162	225.805	78.9334	998.891	993.402	1353.64	284.14	51.8278	266.58	69.2888	3.23883	3.74282	1364.83	610.521	182.915	224.583	65.4765	307.756	184.51	335.442	484.045	652.456	271.158	248.378	702.322	239.186	360.816	319.512	467.336	94.5715	89.9323	64.0968	173.245	208.096	216.402	79.065	499.554	437.812	105.083	222.26	544.088	65.7189	56.8882	122.795	180.904
8.94_426.0950n	1422.45	3716.21	423.351	1820.47	18430.7	2275.79	851.376	15692.4	10377.7	23459.4	5676.13	553.022	1189.7	865.031	253.664	386.257	7495.74	3946.5	3183.48	2690.81	1200.57	2154.64	3015.72	5683.66	2217.17	4927.7	3360.99	1576.9	6250.5	2415.96	5018.19	3328.66	7496.65	1325.26	844.8	3397.14	2402.27	4648.3	5833.64	714.065	6820.9	4030.42	3137.39	1587.52	3209.47	698.949	452.114	719.157	929.507
8.94_426.0946n	158.84	432.614	39.9053	219.282	1531.42	262.532	81.8337	1860.73	1178.26	2620.45	682.884	79.8467	128.209	82.2295	16.3878	35.6981	882.348	468.133	346.83	308.462	156.072	247.704	360.595	677.494	238.201	595.405	413.083	202.919	752.777	258.072	610.743	335.393	926.88	143.369	92.8622	405.028	291.205	539.653	792.961	72.7233	826.119	467.381	345.154	196.06	363.947	73.8543	46.2588	106.545	92.3729
7.61_609.0925m/z	283.901	154.148	170.449	190.101	385.701	491.521	280.42	190.576	98.1075	514.381	633.791	208.354	1078.76	239.222	431.751	417.975	159.056	1192.43	865.774	597.58	1027.33	879.661	1116.75	254.965	808.964	428.77	226.761	5.8075	65.5846	78.2765	6.34996	25.5883	164.962	65.6576	233.238	255.638	148.521	172.235	157.364	51.2217	261.099	3379.9	415.153	191.215	49.938	118.57	63.9496	21.4188	291.753
6.34_458.0851n	334388	368360	268906	373789	391616	239655	278191	426772	386224	170703	342414	239453	161066	148394	356883	214605	250866	131848	176098	186824	174538	204546	279214	441314	219425	377684	357338	446954	453691	409664	576209	418100	475553	403971	365810	443952	538619	476641	414001	364602	360181	386103	517522	373662	237374	373381	263852	331659	259019
7.20_273.0765m/z	221.932	615.063	122.388	376.274	1237.17	536.891	193.868	2089.48	1949.79	2728.96	518.825	84.0989	522.309	159.587	4.50089	4.5753	2917.69	1306.88	452.705	471.2	122.893	613.671	345.393	750.755	962.953	1208.09	487.502	476.298	1348.62	487.709	749.779	753.87	936.599	226.623	147.96	119.884	375.092	435.464	423.269	150.328	1056.82	832.63	201.429	443.906	1123.61	145.161	101.566	247.689	364.111
6.33_458.0846n	53085.9	54541.3	37127.8	56166.4	54936.6	35129.3	41263	65057.9	55806.6	27893.1	45656.3	42421.3	23885	24370.4	52344	35879.6	38965.2	19307.9	26970.6	29657.3	30490.9	32490.2	43652	60817.5	33181.1	57968.8	58747.2	62585.3	66497.2	63297.3	77548.7	58850.5	68744.2	61465.1	54957.1	64755.7	76824.1	70126.3	62535.7	55726.6	54450.7	59132.8	72532.8	50991.4	38688.1	55351.3	39083.8	46636.6	39523.6
6.25_290.0794n	84441.6	67623.1	118020	97980.4	56611.9	154539	73444.9	58392.3	163307	182830	76171.2	92397.6	232291	182922	34618.5	60865.5	151855	236858	154127	250508	117075	217485	142902	54900.9	238684	120142	68587.6	57317.5	77807.6	48211.7	54302.6	58001.1	47259.6	38466.9	64899.4	16129.2	32459.6	31024.5	28699.5	34755.4	82498.4	90659.4	25211.9	70827.7	128705	57024.5	41520.8	69900.4	51265.8
6.13_595.1663m/z	16.8364	74.5025	1174.17	145.14	5.1075	0	0	0	11.1651	10.7133	172.291	793.682	44.3657	14.5969	0	0	530.56	39.1405	6.42474	23.4981	0	31.4198	10.4404	4.8628	35.5694	5.35677	0	1110.33	0	5.40929	0	11.185	5.32676	0	0	199.926	167.072	207.883	30.4539	0	191.033	509.339	0	356.121	404.939	1531.75	59.0932	681.355	1564.37
10.88_1017.2868m/z	0	464.726	0	0	0	0	0	0	0	0	0	0	0	0	0	0	0	0	0	0	0	0	0	0	0	0	916.223	0	0	0	0	0	0	0	0	0	0	0	0	0	175.999	0	0	0	0	0	0	0	0
7.67_577.1556m/z	0	656.623	206.956	17.6079	0	0	0	0	0	0	16.836	431.39	0	0	0	0	71.5552	0	0	0	5.232	0	0	0	0	0	0	111.595	0	0	0	0	0	0	0	0	16.2427	5.8859	0	0	0	35.0448	7.63374	21.8239	15.2476	228.55	0	67.6434	316.827
7.82_431.0976m/z	0	89.1738	16.0455	0	0	0	6.41413	45.7657	26.3496	0	9.10014	68.0829	51.2835	25.0835	0	4.18684	5.75337	0	0	0	69.5847	8.08001	0	0	0	0	0	6.24568	42.4013	60.7232	181.694	118.856	136.498	5.22763	0	0	382.218	7.27303	0	26.5549	7.14699	0	26.3913	5.46217	5.0312	2.37868	89.0563	4.96879	75.5979
7.67_579.1702m/z	0	350.384	257.437	20.0125	0	2.85728	0	709.403	216.629	1.02092	16.7935	425.459	0	5.44639	0	1.6678	106.159	20.6984	179.242	0	4.87085	1.78585	0	294.081	292.351	0	0	194.298	0	0	0	59.7443	0	0	0	1114.53	4.88694	5.39812	0	0	0	59.2633	197.366	46.5398	29.6184	349.799	5.48818	110.573	367.472
6.13_579.1701m/z	0	373.118	309.53	34.2312	0	6.2506	0	233.701	334.878	8.33588	29.64	319.221	11.6494	159.178	0	0	144.475	8.26044	340.825	7.54476	10.932	13.5395	0	428.992	9.98167	4.62936	0	318.224	0	0	0	157.923	0	0	0	40.1987	22.0743	50.5198	4.01741	0	30.5114	150.589	308.451	102.705	97.6783	468.771	15.7788	174.797	395.731
7.75_433.1117m/z	36.857	293.322	74.7284	69.1203	5.88206	5.56518	71.2801	141.987	184.519	17.9578	147.604	212.518	191.801	223.995	0	0	89.4648	0	44.6883	0	0	56.916	31.5066	8.70783	9.94263	30.0506	0	134.253	236.208	352.886	343.183	387.859	472.604	22.453	0	854.512	826.199	40.8802	12.9494	103.834	59.1358	59.1834	145.12	118.047	87.5448	77.8802	261.431	55.2693	319.593
6.23_593.1501m/z	91.9677	435.069	142.691	213.784	30.0095	22.4107	168.209	141.101	251.636	65.8777	125.884	293.984	328.408	15.4742	11.1822	0	185.625	54.3344	9.61016	26.6952	39.4415	120.88	81.9482	107.935	94.2107	99.6037	3.39204	129.286	247.458	247.073	360.737	446.948	425.037	8.57729	31.3911	7.43003	1021.74	74.0483	22.6722	160.244	104.731	62.4569	80.3792	128.371	102.825	62.0273	399.942	95.2377	308.515
6.90_563.1401m/z	457.89	2477.37	915.897	1064.38	240.808	63.571	953.494	631.292	1027.34	360.527	853.867	1696.92	1402.15	62.1168	69.4561	26.8959	939.079	136.599	0	83.0732	182.357	479.605	378.177	726.109	323.965	431.806	147.756	506.923	1327.75	1149.16	1192.99	1946.15	1287.11	101.692	136.892	339.259	2608.93	356.662	77.0597	672.791	570.805	371.931	427.56	577.818	602.545	443.184	1519.87	751.588	1015.51
7.82_433.1118m/z	95.738	499.368	134.422	143.271	181.612	25.7722	157.599	381.65	507.776	71.022	374.261	275.52	493.884	53.8103	32.8339	98.3207	202.859	22.7472	83.2538	25.5604	27.105	162.732	116.27	345.201	30.652	94.5485	0	157.414	414.49	511.708	720.574	690.402	1022.01	54.1472	4.89877	272.039	1680.37	178.589	61.0031	144.379	210.8	101.367	355.136	184.317	175.82	102.885	477.659	137.692	394.585
6.89_565.1547m/z	833.592	3611.86	1279.02	1560.41	377.968	123.6	1468.01	890.834	2167.42	583.405	1240.71	2024.71	1898.71	116.211	84.2273	116.876	1538.69	302.452	958.444	305.355	347.243	898.014	566.699	1226.83	485.356	637.88	254.845	927.743	2340.94	1771.36	1848.29	3339.58	2090.72	116.744	311.85	635.815	3416.8	592.725	158.172	1087.79	905.846	506.814	652.116	936.956	1015.4	815.368	2168.51	1097.57	1411.92
6.22_595.1652m/z	177.319	543.334	300.285	374.527	50.7741	25.4471	259.894	194.246	386.671	80.4307	288.015	362.868	331.972	183.519	38.0622	13.2043	332.965	60.1829	206.372	36.2937	45.6636	175.996	106.205	200.668	76.2771	151.9	10.2338	270.998	443.695	428.392	497.812	622.42	678.707	25.8776	62.0749	60.2012	1329.01	204.459	114.612	257.514	193.199	185.089	152.685	323.969	301.907	291.638	571.763	245.303	568.332
7.88_303.0485m/z	3021.17	698.225	8002.07	1670.77	2859.31	10587.3	3580.77	1309.27	1702.67	7465.14	4020.61	8399.94	7658.25	2484.64	2314.36	3804.27	3881.55	7532.88	5920.16	8700.34	10087.3	11030	8604.07	1507.37	8815.91	4804.03	2306.33	557.294	1211.76	696.825	530.968	676.572	1724.08	544.131	1474.1	1412.57	722.172	1212.88	2685.55	400.769	3157.45	4424.09	953.454	2878.9	2243.75	2061.88	1460.77	1375.7	1870.1
7.75_725.1929m/z	0	0	0	0	0	0	0	0	0	0	0	0	0	0	0	0	0	0	0	0	0	0	0	0	0	0	0	0	0	0	0	0	0	0	0	0	0	0	0	0	0	0	2648.67	0	0	0	0	0	0
7.90_681.1663m/z	0	0	0	0	0.82625	0	0	0	0	0	0	0	0	0	0	0	0	0	0	0	1.08577	0	0	0	0	0	0	0	0	0	0	0	0	0	0	0	0	0	0	0	0	0	0	0	0	0	0	0	0
10.52_1005.2865m/z	0	0	0	0	0	0	0	0	0	0	0	0	0	0	0	0	0	0	0	0	0	0	0	0	0	0	0	0	0	0	0	0	0	0	0	0	0	0	0	0	0	0	1007.57	0	0	0	0	0	0
6.93_901.2611m/z	0	0	0	0	0	0	0	0	0	0	0	0.0709481	0	0.0012258	0	0	0	0	0	0	0.0298446	0	0	0	0	0	0	0	0	0	0	0	0	0	0	0	0	0	0	0	0	0	0	0	0	0	0	0	0
7.17_903.2771m/z	0	0	0	0	0	0	0	0	0	0	0	0	0	0	0	0	0	0	0	0	0	0	0	0	0	0	0	0	0	0	0	0	0	0	0	0	0	0	0	0	0	0	0	0	0	0	0	0	0
6.85_609.1450m/z	0	0	3.86366	0	0	0	0	0	0	0	0	0	0	0	0	0	0	0	0	0	0	0	0	0	0	0	0	0	0	0	0	0	0	0	0	0	0	0	0	0	0	0	0	0	0	0	0	0	0
7.37_741.2236m/z	0	0	0	0	0	0	0	0.338441	0	0	0	0	0	0	0	0	63.2938	0	0	0	0	0	0	0	0	0	0	0	0	0	0	0	0	0	0	0	0	0	0	0	0	0	1989.16	0	0	0	0	0	0
7.32_741.1876m/z	0	0	3.10705	0	0	0	0	0	0	0	0	11.4383	0	0	0.644278	0	0	0	0	0	0.734786	0	0	0	0	0	0	0	0	0	0	0	0	0	0	0	0	0	0	0	0	0	5312.33	0	0	0	0	0	0
8.34_625.1548m/z	0	0	1715.08	0	0	0	0	0	0	0	0	1018.2	0	0	0	0	0	0	0	0	0	0	0	0	0	0	0	0	0	0	0	0	0	0	0	0	0	0	0	0	0	0	0	0	0	0	0	0	0
7.17_901.2608m/z	0	0	0	17.8592	0	0	0	0	0	0	0	0	0	0	0	0	0	0	0	0	0	0	0	0	0	0	0	0	0	0	0	0	0	0	0	0	0	0	0	0	0	0	0	0	0	0	0	0	0
8.71_781.2189m/z	0	0	3473.55	0	751.463	0	83.8181	0	0	0	0	1715.89	0	0	0	0	0	0	0	0	98.2717	0	0	0	0	0	0	0	0	0	0	0	0	0	0	0	0	0	0	0	23.0188	0	0	0	0	0	0	0	0
11.07_516.1550n	0	573.138	0	0	327.458	0	0	0	0	0	0	0	0	0	0	0	0	0	0	0	0	0	224.802	1038.86	0	0	0	0	0	0	0	0	0	0	0	0	0	218.782	0	0	0	0	0	0	0	0	0	0	0
8.72_783.2342m/z	0	0	1637.28	0	314.634	0	30.1989	0	0	0	0	723.735	0	0	0	0	0	0	0	0	6.02034	0	0	0	0	0	0	0	0	0	0	0	0	0	0	0	0	0	0	0	6.39106	0	0	0	0	0	0	0	0
5.14_449.1067m/z	0	0	2170.46	0	0	0	0	0.680462	0	0	0	1929.44	0	16.1147	0	0	0	0	0	0	851.176	0	0	0	0	0	0	0	0	0	0	0	0	0	0	0	0	0	0	0	0	0	0	0	0	0	0	0	0
9.59_635.1608m/z	0	0	0	4.97568	5.24533	0	0	0	4.61348	0	27.5507	0	0	0	0	0	47.3126	0	0	0	0	0	0	0	0	0	0	0	0	0	709.381	0	0	0	5.72437	0	0	59.6635	0	0	0	0	0	0	0	0	0	0	0
9.68_1049.2769m/z	0	0	0	0	0	0	0	0	0	0	0	0	0	0	0	0	0	0	0	0	0	0	0	0	0	0	0	0	0	0	0	0	0	0	0	0	0	0	0	0	0	0	0	16.7173	0	0	0	0	0
10.41_516.1552n	0	2105.72	0	0	1798.2	0	0	0	0	0	0	0	0	0	0	0	0	0	0	0	0	0	1024.53	4130.32	0	0	62.1311	0	0	0	0	0	0	0	0	0	0	947.863	0	0	22.1689	0	0	0	0	0	0	0	0
10.41_1033.3179m/z	0	854.137	0	0	475.136	0	0	0	0	0	0	0	0	0	0	0	0	0	0	0	0	0	451.722	1454.5	0	0	7.76834	0	0	0	0	0	0	0	0	0	0	356.275	0	0	0	0	0	0	0	0	0	0	1696.03
10.57_1065.3083m/z	0	0	0	24.3748	0	0	0	0	0	0	0	0	0	0	0	0	0	0	238.205	0	0	0	0	0	0	0	0	0	0	0	0	18.2912	0	0	0	0	0	0	0	0	0	0	0	0	0	0	0	0	0
9.76_431.0978m/z	0	0	0	0	0	0	0	0	0	0	0	0	0	0	0	0	0	0	0	0	614.545	0	0	0	0	0	0	0	0	0	0	0	0	0	0	0	0	0	0	0	0	0	0	0	0	0	0	0	0
10.86_1049.3128m/z	0	31.2481	0	0	0	0	0	0	0	0	0	0	0	0	0	0	0	0	1217.58	0	0	0	0	0	0	0	0	0	0	0	0	0	0	5.03083	0	37.3006	0	0	0	0	0	5.36742	0	0	0	0	0	0	0
8.92_799.2289m/z	0	19.3386	0	98.4741	0	0	0	0	0	0	0	0	0	0	0	0	0	0	0	0	0	0	0	0	0	0	0	556.146	0	0	94.1102	0	0	0	0	0	0	0	0	0	0	0	0	0	0	0	115.672	0	0
8.27_799.2294m/z	0	0	488.389	6.05388	143.519	0	352.326	0	0	6.66545	0	226.249	0	0	0	0	16.7924	0	0	0	215.718	0	0	0	0	0	0	0	0	0	2930.3	0	0	0	0	183.596	0	334.13	0	0	137.726	0	0	0	0	0	3211.29	0	0
10.68_925.2364m/z	0	5.04686	0	0	0	0	0	0	0	0	0	0	0	0	0	0	0	0	0	0	0	0	0	0	0	0	0	0	0	0	0	0	10.6357	5.94337	0	0	0	0	0	0	0	0	0	0	0	0	0	0	0
10.71_1019.3019m/z	0	497.641	0	0	0	0	0	0	595.631	0	83.0514	0	0	0	0	0	102.323	0	0	0	59.2652	0	0	0	0	0	1226.37	0	0	0	0	0	0	103.124	0	0	28.3343	0	0	0	281.953	0	0	0	0	0	0	0	0
9.00_635.1609m/z	0	18.9157	0	69.3231	68.6408	0	0	0	0	0	0	0	0	0	0	0	0	0	0	16.6847	0	0	0	27.5486	0	0	0	183.525	0	0	13.2716	0	0	0	551.498	0	0	24.7542	0	5.56661	0	0	0	0	0	0	0	0	0
9.07_781.2191m/z	0	530.248	1058.72	0	819.933	0	2043.35	0	0	0	0	776.026	0	0	0	0	0	0	0	0	680.927	0	375.18	512.467	4.08888	0	0	0	0	0	0	0	0	0	0	0	0	190.123	0	0	753.683	0	0	0	0	0	0	0	0
10.86_524.1526n	0	163.073	0	5.5723	0	0	0	0	10.9312	0	0	0	0	0	0	0	0	0	0	0	0	0	0	0	0	0	0	0	0	0	0	0	0	34.0036	0	210.365	0	0	0	0	0	30.0368	0	0	0	0	0	0	0
9.33_635.1615m/z	0	15.1038	0	79.657	178.795	0	0	0	0	0	0	0	0	0	0	0	8.06455	0	0	0	0	0	21.3403	41.6114	0	0	0	418.258	0	0	0	0	0	0	744.655	0	0	28.0497	0	15.7229	0	0	0	0	0	0	0	0	0
9.07_783.2343m/z	0	328.894	529.778	0	365.635	0	916.36	0	0	0	0	330.316	0	0	0	0	0	0	0	0	276.307	0	220.612	303.141	0	0	0	0	0	0	0	0	0	0	0	0	0	150.292	0	0	349.819	0	0	0	0	0	0	0	630.012
8.41_551.1030m/z	0	0	0	0	213.988	0	0	0	0	0	0	0	109.836	0	11.1383	0	0	5.87211	15.5933	5.46086	8.76953	91.3901	119.438	0	8.25964	14.9744	0	0	0	0	0	0	0	0	5.15527	0	0	0	14.6708	0	0	0	0	0	0	0	0	0	0
8.70_798.2219n	244.192	0	101.354	822.026	88.0295	0	170.308	0	43.2018	239.565	0	36.2295	17.5547	0	0	0	140.091	0	0	0	0	0	0	0	0	45.686	0	0	0	0	11421.5	0	0	0	0	623.887	0	1224.62	0	0	349.769	0	0	0	0	0	12564.8	0	0
9.70_532.1501n	0	0	15.6299	0	0	0	0	0	12.8312	0	0	33.7951	0	0	0	0	0	0	0	0	0	0	0	0	0	0	0	0	0	0	0	0	0	25.9154	0	91.6087	153.772	0	0	0	0	129.5	0	0	0	0	0	0	0
9.57_540.1475n	0	0	0	0	0	0	0	0	0	0	0	0	0	0	0	0	0	0	0	0	0	0	0	0	0	0	0	0	0	0	0	0	0	0	0	0	0	0	0	0	0	0	0	0	0	0	0	0	0
10.07_517.6463n	0	165.894	0	0	71.9831	0	0	0	944.773	0	989.015	35.3336	0	0	0	0	342.74	0	0	0	361.743	0	0	0	0	0	603.587	0	0	0	0	0	0	204.857	0	0	38.5746	0	0	0	36.4904	0	0	0	0	0	0	0	0
11.08_901.2400m/z	0	0	0	0	0	0	0	0	0	0	0	0	0	0	0	0	0	0	0	0	0	0	0	0	0	0	0	0	16.5509	11.7557	0	39.1879	0	0	0	6.53008	0	0	0	0	0	0	0	81.6092	0	0	0	0	0
8.70_797.2141m/z	633.985	0	345.154	1896.44	200.539	0	493.382	0	210.963	592.533	0	204.768	0	0.816308	0	0	308.555	0	0	0	0.417471	0	0	0	0	193.92	0	0	0	0	25540.6	233.308	0	0	0	1604.17	0	2772.78	0	0	963.867	0	0	0	0	0	0	0	0
10.02_590.1736n	0	848.237	23.4318	0	0	0	0	0	1080.31	0	0	86.9706	0	0	0	0	11.1343	0	0	0	0	0	0	0	0	0	5.57893	0	0	0	0	0	0	1604.27	0	0	771.861	0	0	0	0	0	0	0	0	0	0	0	0
5.48_441.0806m/z	0	0	119.896	0	5.00419	37.2296	0	0	0	0	0	293.295	8.28187	276.706	496.003	1597.02	0	0	1.57913	1.92692	570.044	39.5174	38.3883	9.24341	0.0230177	0	0	0.168713	0	0	0	0	0	0	10.0155	9.70657	0	0	0	0	6.964	0	0	0	0	0	0	0	0
10.58_532.1501n	6.15748	30.1039	0	196.564	0	0	0	0	22.1849	0	0	5.27764	0	0	0	0	5.41797	0	0	0	0	0	0	0	0	7.37587	0	0	0	0	0	0	0	29.3127	0	27.7015	5.96581	0	0	0	0	63.1627	0	0	0	0	0	0	0
8.32_609.1455m/z	8.19918	0	131.813	0	8.84285	9.8698	26.7393	0	0	75.4632	49.2322	162.876	180.204	0	0	0	48.9719	264.653	8.80295	6.66859	250.354	101.947	140.39	4.79622	85.7563	15.2619	4.6816	0	0	0	0	0	0	0	0	0	0	0	0	0	0	0	0	0	0	0	0	0	0
8.27_797.2135m/z	45.4628	3.85168	1910.01	15.8277	598.046	0	831.146	0	8.88351	21.6466	0	1288.99	0	0	0	0	31.5699	0	0	0	664.706	0	2.87726	14.9082	0	38.515	16.1032	0	0	0	8008.39	0	0	0	0	583.812	0	836.649	0	0	353.24	0	0	0	34.5999	0	0	0	0
10.80_739.1875m/z	0	60.9294	0	0	116.074	0	0	0	313.349	0	5.33756	0	0	27.3334	52.9644	68.6371	0	0	0	56.8072	9.05469	0	24.3132	159.765	0	0	0	0	0	0	0	0	0	0	0	0	0	38.3558	0	0	0	0	0	0	0	0	0	0	0
11.02_755.1824m/z	0	766.188	0	0	0	0	0	0	0	0	0	0	0	0	0	0	0	0	0	0	0	0	0	0	0	0	0	0	0	0	0	0	186.717	0	0	0	0	22.0794	65.9481	0	0	0	0	0	0	0	0	0	0
11.14_873.2445m/z	0	55.3098	0	0	0	0	0	0	301.895	7.3022	91.9542	0	0	0	0	0	0	27.0161	0	0	27.9927	0	0	0	0	0	207.029	74.1054	0	152.531	0	21.2796	31.6528	384.534	1191.41	0	437.417	0	0	0	8.45347	0	65.2579	0	0	0	0	0	0
10.08_1035.2970m/z	0	100.219	0	0	13.8054	0	0	0	586.957	0	554.412	0	0	0	0	0	191.036	180.749	0	0	216.006	0	0	0	0	0	513.944	0	0	0	0	0	0	87.1292	0	0	68.5221	0	0	0	60.0654	0	0	39.0155	0	0	0	45.0911	0
9.92_1064.3006n	24.8798	24.424	0	203.332	0	0	0	6.81009	37.5844	0	0	8.54828	29.1906	335.151	0	0	0	0	918.372	0	0	0	0	0	0	11.6331	0	0	0	0	0	181.948	0	62.2472	0	31.274	4.19382	0	0	0	0	99.836	0	0	0	0	0	0	0
11.28_901.2399m/z	0	65.3406	0	0	0	0	0	0	0	0	0	0	0	0	0	0	0	0	0	0	0	0	0	0	0	0	0	0	0	0	14.6364	11.9088	11.1968	101.663	0	16.0586	0	45.1335	64.4005	0	0	0	0	0	0	0	0	19.4797	0
7.92_741.2235m/z	0	569.75	5.23205	0	549.161	0	0	0	0	0	0	6.1648	0	156.725	131.452	321.53	86.9965	94.102	283.878	0	0	8.30021	145.409	967.96	30.9487	0	6.00202	0	0	0	0	0	0	0	0	0	0	205.334	0	0	0	0	0	0	0	0	0	0	757.98
11.23_887.2601m/z	0	348.87	0	0	276.914	15.3684	0	0	120.224	0	16.3235	0	0	110.319	62.8025	58.6889	85.2549	27.9922	364.752	119.388	9.62827	0	120.825	610.932	0	0	0	0	0	0	0	0	0	0	0	260.694	0	141.735	0	0	0	0	0	0	0	0	0	0	687.135
10.81_917.2350m/z	0	0	0	0	0	0	0	0	0	0	0	0	0	0	0	0	0	0	0	0	0	0	0	0	0	0	0	0	0	0	0	0	7.60206	14.6363	0	0	0	46.4584	102.274	0	0	0	0	0	0	0	0	92.6919	0
10.65_887.2246m/z	0	17.802	0	0	0	0	0	0	235.089	128.818	124.149	0	0	0	0	0	4.35772	0	0	0	38.8115	0	0	4.94361	0	0	110.868	0	0	17.4687	0	0	19.6613	213.413	1644.87	0	110.573	0	0	0	0	0	20.3994	0	0	0	0	0	0
9.86_540.1477n	0	397.296	0	0	0	0	0	0	0	0	0	0	0	0	0	0	0	0	0	0	0	0	0	0	0	0	0	0	0	0	0	0	115.503	0	0	5.907	0	605.279	497.588	0	0	0	0	0	0	0	0	0	0
9.71_540.1476n	0	558.121	0	0	0	0	0	0	0	0	0	0	0	0	0	0	0	0	0	0	0	0	0	0	0	0	0	0	0	0	0	0	436.789	0	0	75.3863	0	1433.39	1363.5	0	0	13.8349	0	0	0	0	0	0	0
10.89_901.2400m/z	6.97314	220.178	0	7.65653	102.411	466.144	16.6111	0	143.053	0	154.392	0	446.279	761.933	948.303	888.206	320.485	745.74	632.494	816.384	279.023	447.854	171.769	605.624	311.566	76.991	0	0	0	0	0	0	0	0	0	127.513	0	60.532	0	0	0	0	0	0	0	0	0	0	0
8.02_741.2236m/z	0	250.998	534.198	0	208.47	0	31.2862	0	33.1947	0	0	216.766	0	0	0	16.4759	0	0	5.5838	0	0	0	40.5256	297.201	0	0	247.628	0	0	0	0	0	0	0	0	0	0	65.8422	0	0	354.874	0	0	0	284.475	0	0	361.058	433.111
8.26_740.2164n	0	6102.46	409.131	0	3807.24	304.073	1250.49	0	396.64	2.53479	0	373.727	3.02232	0	0	0	0	0	0	0	24.5265	8.04873	2661.04	11086.8	0	7.03218	10179.2	0	0	0	0	0	0	0	0	0	0	1933.37	0	0	14411.8	0	56.8717	0	6007.84	0	0	873.134	14704
11.23_443.1260n	0	727.987	0	0	829.893	48.6269	0	0	256.005	0	58.3161	0	8.60852	273.317	87.9984	163.409	206.652	90.1145	33.9669	203.931	63.9394	30.0843	262.508	1196.42	6.31828	20.444	3.85132	0	0	0	0	0	0	33.8136	0	604.518	0	324.964	0	0	0	0	0	0	0	0	0	0	0
10.19_1048.3057n	0	234.39	0	27.4391	63.4178	0	0	0	18.3661	0	0	0	0	129.961	0	0	0	0	4648.35	0	0	0	53.283	528.275	0	6.65045	30.1574	0	0	0	0	81.0305	0	62.338	0	218.606	91.2043	54.7457	0	0	15.7018	87.1342	0	0	0	0	0	0	659.74
10.21_1065.3082m/z	0	326.734	0	0	0	0	0	979.194	7.18024	0	0	0	0	0	0	0	0	817.432	0	0	0	0	0	0	7.67347	0	0	0	0	0	0	0	422.895	0	0	369.328	0	575.045	586.804	0	0	0	0	0	0	1627.02	0	0	0
9.71_1081.3025m/z	0	221.443	0	0	0	0	0	873.282	0	0	0	0	0	15.1183	0	0	0	6.14001	0	0	0	0	0	0	129.707	0	0	0	0	0	0	6.45473	92.4181	0	0	234.836	0	382.064	421.378	0	0	0	0	0	0	1707.99	0	0	0
8.26_739.2086m/z	0	10067.4	904.264	0	6323.85	654.923	2359.66	0	11.339	6.60534	0	817.724	21.8583	0	0	0	0	0	0	0	205.787	31.3941	4402.84	19693.1	0	0	16699.8	0	0	12.2107	0	0	0	0	0	0	0	3484.28	0	0	24011.8	0	178.306	4.74323	9182.54	0	0	10.2778	0
9.92_532.1501n	155.273	89.3495	0	854.739	0	0	24.5883	0	209.644	0	0	120.292	0	0	0	0	71.4009	0	0	0	0	0	0	0	0	210.95	0	0	0	0	0	0	0	281.867	0	234.8	79.5632	0	0	0	0	493.083	0	0	0	0	0	0	0
14.04_739.1663m/z	35.3374	10.4072	0	24.7258	102.282	159.682	31.6274	0	21.1219	14.2999	160.177	0	0	302.479	160.975	95.4519	23.7087	9.26112	829.944	36.6792	23.1992	0	242.242	0	0	0	7.89036	0	0	0	6.32255	29.8438	4.9939	0	0	0	0	0	0	0	31.3428	0	16.797	0	0	0	0	0	22.8246
10.55_443.1260n	76.1309	3109.71	0	28.627	2828.1	461.134	29.1742	0	1174.39	0	388.283	0	195.307	1588.01	833.023	959.598	1424.52	689.5	357.373	1309.23	583.458	223.696	1229.48	5550.34	176.465	290.168	100.709	0	0	0	0	0	0	150.625	35.3924	2367.61	18.2223	1436.3	0	0	40.6446	89.534	0	0	0	0	0	0	0
10.24_451.1235n	239.422	1068.05	0	183.435	704.839	2547.83	204.373	0	814.413	0	1064.25	24.8353	2491.98	4481.14	4103.29	4245.71	1969.02	4239.13	2997.8	4702.82	1685.32	2470.67	1401.72	2691.47	2050.41	667.737	123.451	0	0	0	0	0	0	10.3764	0	670.215	0	134.486	3.2062	0	33.3606	119.603	0	0	0	0	0	0	0
10.21_532.1501n	0	1434.74	0	0	0	0	0	0	46.866	0	0	0	0	0	0	0	0	0	0	0	0	0	0	0	0	0	0	0	0	0	0	0	1585.45	0	0	251.196	21.7152	1938.98	2361.66	0	0	27.8015	0	0	0	0	0	0	0
10.11_917.2348m/z	0	139.967	0	0	0	0	0	0	0	0	0	0	0	0	0	0	0	0	0	0	0	0	0	0	0	0	0	0	0	23.8739	0	24.3886	224.183	0	0	91.5414	0	48.004	97.1105	0	0	0	0	124.775	0	0	0	0	0
11.00_593.1297m/z	0	137.126	0	31.5541	0	0	0	0	25.7735	0	0	0	3.50794	6.09439	0	0	257.83	0	0	6.01096	44.2763	0	0	0	0	0	0	0	0	0	0	0	0	0	8.93304	177.155	0	0	0	0	0	0	0	785.113	0	0	0	117.572	257.001
10.19_524.1525n	31.5848	107.26	0	185.125	10.1689	0	0	0	168.733	0	0	0	0	0	0	0	9.0504	0	0	0	0	0	6.89644	83.2909	0	35.3687	0	0	0	0	0	0	7.94314	316.1	0	727.862	37.2287	0	0	0	5.63184	355.867	0	0	0	0	0	0	0
11.26_739.1875m/z	0	162.103	0	0	37.2382	0	0	0	363.812	5.71065	0	0	0	0	0	0	0	0	0	0	28.9539	0	38.7521	138.342	0	0	0	0	76.7135	505.977	52.5439	23.843	185.466	195.96	13.5818	224.875	0	38.3715	90.7844	0	14.0732	0	45.7113	5.56631	0	0	0	105.035	0
11.13_871.2298m/z	0	217.128	0	0	33.4134	0	0	34.633	1048.55	92.2809	416.055	0	0	0	0	0	41.4854	0	0	0	127.974	0	0	0	0	0	791.46	419.409	72.8258	616.366	42.9135	119.439	142.63	1282.3	3460.22	0	1656.64	0	0	31.545	51.2679	0	313.132	41.9221	0	0	0	0	0
8.02_739.2082m/z	0	495.66	1180.06	0	463.988	47.7712	69.6869	0	0	0	0	574.522	0	22.2855	10.9981	46.9033	0	7.43142	13.3481	0	18.0383	6.58979	113.008	640.534	0	0	554.997	0	0	0	0	0	0	0	0	0	0	143.629	0	0	919.506	0	6.19132	33.9758	437.924	0	0	642.548	0
7.59_615.0988m/z	0	157.951	0	156.487	0	60.0464	0	0	414.175	0	0	0	67.3676	1220.19	24.2331	17.4183	646.326	10.8227	689.692	100.137	600.581	91.3151	45.4364	0	54.1397	0	0	0	0	0	0	0	0	0	0	13.6058	0	0	0	0	0	0	0	18.3982	0	0	0	332.436	11.4374
10.34_1051.2922m/z	0	118.048	13.1531	0	0	0	0	0	116.753	18.3652	0	155.753	0	0	0	0	0	0	0	0	0	0	0	0	248.385	0	0	0	7.21706	34.3201	0	61.9211	129.465	278.766	0	0	117.06	0	0	25.2705	0	0	0	0	0	32.4572	0	5.99048	0
11.00_594.1373n	0	55.8353	4.4051	6.70343	0	0	0	47.2407	5.39804	4.70563	0	4.49924	4.99318	0	0	0	202.916	0	0	0	53.2605	7.78073	0	227.65	19.6333	0	0	0	0	0	0	0	0	0	0	123.642	0	0	0	0	0	0	507.258	616.034	0	639.874	0	125.498	190.868
8.52_599.1037m/z	0	131.675	0	127.028	56.6176	61.4857	0	39.7318	1142.44	16.9004	0	0	82.1564	607.818	12.1955	5.27529	673.236	36.8918	112.393	75.3612	523.757	70.1134	34.8253	0	14.7337	0	0	0	0	0	0	0	0	0	0	25.5878	0	0	0	0	0	0	0	66.6609	0	0	0	339.533	66.9771
10.56_886.2527n	11.9043	1491.91	0	10.9579	1809.45	146.125	12.4577	26.3797	580.283	15.4578	200.184	0	68.0052	660.265	354.818	386.197	609.118	267.774	141.431	698.71	149.446	93.8701	562.132	2748.79	59.9725	88.5249	53.1528	0	0	0	0	32.7335	0	75.8835	340.47	953.05	24.9373	483.992	0	0	0	18.1053	7.42703	0	0	0	0	0	2966.28
10.74_1035.2975m/z	0	387.84	0	0	0	0	0	0	326.778	39.8602	0	276.865	0	0	0	0	0	222.406	0	0	0	0	0	0	0	0	0	323.949	272.123	389.715	138.69	640.892	181.541	873.68	0	0	828.418	0	0	11.4895	0	0	0	41.496	0	18.0781	197.413	36.8046	0
10.22_459.1209n	0	200.474	0	0	0	0	0	0	12.7073	0	0	0	0	0	0	0	0	0	0	0	0	0	0	0	0	0	0	0	0	0	9.87102	0	249.74	177.899	0	70.3142	0	336.379	634.572	0	0	25.0159	0	6.66097	0	0	0	669.143	0
10.24_902.2476n	88.6591	319.995	0	45.8106	282.484	928.901	58.4751	267.718	344.85	0	302.328	0	1168.91	1545.62	1944.12	2001.71	785.172	1812.48	1263.99	2250.3	528.304	1236.09	626.667	1270.67	997.232	284.108	38.5968	0	0	0	0	81.2469	34.7783	25.0752	0	285.315	0	98.5063	45.874	0	0	35.9455	0	0	0	284.24	0	0	1248.51
8.52_601.1186m/z	0	55.3742	0	71.0006	22.0102	18.3467	1.63809	29.1015	690.117	5.95529	0	0	44.7158	359.602	0	0	427.399	9.143	41.9084	25.1728	339.98	32.431	20.8948	24.4143	4.51282	27.2986	0	0	0	0	0	0	0	0	0	13.5558	0	0	0	0	0	0	24.344	30.4625	0	379.276	0	192.399	34.1981
10.91_872.2373n	0	286.693	0	0	30.0237	0	0	60.6283	1320.96	185.862	380.435	128.695	0	0	0	0	48.3462	206.768	0	0	214.897	0	0	0	0	0	1016.4	348.224	86.4433	701.009	60.7133	137.114	234.261	1449.33	4257.6	0	1522.9	0	0	15.7294	67.7713	0	409.59	46.1608	0	0	81.5737	49.9965	0
7.58_617.1137m/z	2.67344	61.7186	0	88.619	4.13982	32.7426	4.64604	3.94316	198.454	5.35742	5.36491	1.89973	64.154	571.768	14.8608	4.43715	342.505	33.3876	4.80277	74.837	377.929	72.5135	67.5746	0	54.6085	2.02104	0	0	0	0	0	0	0	0	0.763681	0	0	0	0	0	0	0	44.4833	46.8448	0	355.931	0	173.502	0
10.34_1049.2769m/z	0	310.22	110.852	0	0	0	0	0	574.501	107.46	0	218.793	0	0	0	0	0	0	0	0	0	0	0	0	0	0	0	58.3438	149.429	263.18	87.8366	344.314	732.723	1098.01	0	0	617.9	0	0	141.407	0	0	21.7464	135.472	8.90894	0	0	147.366	0
10.74_517.1448n	0	1733.01	90.0754	0	0	0	0	0	1541.52	305.217	0	58.7176	0	0	0	0	0	0	0	0	0	0	0	0	0	0	0	1645.03	1269.41	1819.2	918.629	2385.06	933.86	3703.58	0	0	3740.78	0	0	304.24	0	0	154.3	166.718	0	0	0	112.72	0
10.67_901.2399m/z	0	960.096	0	0	0	0	0	0	44.1133	0	0	0	18.6137	0	12.0652	30.6536	0	13.6795	15.6505	7.86165	10.7706	0	0	0	0	0	0	0	219.773	316.865	115.719	221.176	1375.47	437.799	0	514.32	0	355.209	590.835	0	0	0	0	75.002	0	0	0	211.654	0
10.90_436.1180n	0	839.703	0	0	258.697	0	0	300.378	3235.31	479.638	1416.31	0	0	0	5.27947	4.08477	103.752	4.87781	0	10.0823	690.617	0	0	0	3.0853	0	2731.36	1178.33	312.952	2118.22	236.785	378.772	643.715	3807.8	10150.7	0	4623.83	0	0	145.166	261.649	0	1246.27	185.734	0	0	0	7.71806	0
8.01_726.2008n	0	0	10.9061	0	14.1359	14.3634	0	0	3.5757	4.35038	2.7797	37.1094	3.88471	16.5646	22.106	2.4228	0	4.00635	0	0	11.004	2.12932	1.35451	0	0	0	0	3.84662	9.54305	0	1.72797	5.97313	0	1.18858	3.37177	0.746755	1.29289	1.26222	8.45269	0	7.09393	0	10298.8	0	0	0	0.743153	0.884827	0.376577
10.03_1050.2852n	0	281.168	68.3137	0	0	0	0	100.204	565.717	157.36	0	109.454	0	0	0	0	0	112.914	5.94076	0	0	0	0	39.789	899.182	0	0	14.5405	90.437	201.598	25.7455	229.126	574.937	926.512	0	15.1502	483.122	0	0	75.3619	0	0	0	61.3783	6.41623	378.007	98.3592	186.952	20.836
10.03_525.1431n	0	1239.26	387.502	0	9.90209	0	0	0	1776.29	504.146	0	802.272	0	0	0	0	0	0	0	0	0	0	0	163.97	0	0	5.12159	213.987	401.096	930.097	527.522	894.405	2353.21	3143.38	0	19.7355	1952.85	0	0	408.608	25.8226	0	59.4006	610.042	142.651	0	0	748.341	0
10.48_517.1448n	0	6244.48	356.351	0	123.668	0	0	0	5332.98	1214.61	697.019	244.438	0	0	0	0	279.691	0	0	0	202.387	0	41.3011	267.055	0	0	572.984	4139.13	3641.54	5851.47	3162.22	6119.64	3188.74	10504.3	0	0	10036.5	49.6454	0	1023.71	123.46	0	476.377	1161.54	29.9662	0	0	556.099	0
7.72_823.1907m/z	0	0	5.45669	0	0	0	0	0	0	0	0	0	0	0	0	0	0	0	0	0	0	0	0	0	0	0	0	238.064	341.373	148.665	33.7823	278.519	0	0	0	81.3371	5.80905	0	0	0	0	366.517	0	237.075	0	6.20926	0	0	343.855
10.49_1034.2903n	0	1835.48	28.7782	0	56.0228	0	0	18.2677	1399.06	312.773	73.2484	19.6108	0	0	0	0	28.7647	1063.22	0	0	6.52548	0	27.2158	163.448	34.6018	0	150.876	1114.42	930.921	1632.82	641.375	2043.66	863.976	3516.33	0	34.2115	3029.96	66.4168	0	154.185	25.8859	0	89.5981	122.878	0	196.875	858.231	135.824	198.704
9.31_535.1081m/z	9.31208	23.5616	0	5.33377	390.99	0	0	28.1172	91.8509	41.8727	0	14.8038	65.3573	0	0	0	124.237	8.11316	15.8172	0	18.1044	44.7207	57.9308	36.6878	5.57118	100.422	79.6803	33.6558	50.1896	128.804	46.0776	12.5221	4.19459	0	146.658	0	0	53.0215	164.466	0	49.4215	0	63.0862	56.9155	0	10.0335	37.4316	71.0251	45.3611
7.33_593.1498m/z	39.8092	95.5888	260.734	213.771	15.3222	3.95578	0	0	14.6064	0	238.473	484.406	8.26935	19.5841	31.4683	30.5152	264.089	42.3338	0	0	41.5803	2.96148	2.06685	43.8034	12.7916	7.07383	2.83456	116.292	0	0	0	4.3016	0	1.84979	20.9675	67.5465	11.5227	159.932	110.063	0	3.1618	202.653	1.52103	321.196	266.497	231.271	0	90.2832	311.669
7.34_595.1653m/z	83.6697	134.025	252.183	426.017	24.4098	3.13005	0	564.484	49.8286	0	440.266	398.81	22.3983	117.163	14.4825	10.1217	428.657	47.6085	266.868	0	0	6.45248	5.12997	43.9283	113.498	42.9439	4.48021	172.061	0	0	0	109.699	0	0	22.6087	89.2896	0	232.486	183.66	0	7.03143	298.316	220.631	488.157	492.121	513.491	28.9141	149.885	469.476
7.20_771.1983m/z	842.264	164.275	2198.36	1044.86	181.803	0	606.632	67.8545	554.312	1061.19	0	2713.01	0	0	0	0	253.021	0	0	0	0	0	0	0	0	979.05	0	947.082	2535.3	2024.34	629.432	2839.57	856.095	465.246	0	1412.98	755.826	504.242	1615.92	118.934	542.812	13245.2	79.4411	5707.55	901.802	4376.83	1910.36	1689.06	6517.61
6.05_611.1614m/z	403.954	482.338	1349.32	1349.69	154.404	52.282	0	0	303.151	0	1789.24	1055.64	54.1232	138.174	121.337	287.713	1513.58	132.731	10.1183	80.531	46.4195	60.1526	70.4626	399.866	218.399	320.394	73.6832	1096.1	0	0	0	33.6942	0	0	110.954	569.314	94.0797	1330.51	1149.52	0	114.808	1524.05	0	2094.91	1925.38	1749.74	76.7237	641.706	1793.66
7.35_771.1985m/z	11557.5	1474.59	6301.37	35579.9	587.598	233.132	8563.07	124.105	3552.8	5355.66	29.8591	10831.9	0	0	5.98251	0	2038.14	0	0	0	0	0	0	0	0	7067.11	0	3295.62	7015.81	5431.97	4169.21	6228.47	15021.6	5766.11	0	3738.41	1381.77	7056.6	18117.6	10417.2	5149.98	17479.8	923.673	8988.07	20517.3	41088.3	41353.8	25682.3	11347.3
7.99_755.2038m/z	9516.27	7915.91	6077.26	23532.2	1160.08	291.993	10042.2	540.61	10153.9	11599.6	224.268	6099.92	0	0	0	0	6597.78	0	0	0	0	0	0	9.29166	0	7181.87	17.7766	45467.8	56095.7	35308.8	32129.3	36518.3	21916.4	16467.7	0	8195.2	6129.23	15337.2	20691.9	49404.4	14121.9	16678.6	4169.73	17085.5	21954	18168.2	24935	33084.7	18273.7
9.31_489.1033m/z	41.4516	46.494	8.72184	18.6203	448.025	0	3.75735	44.0645	158.699	74.3696	4.40248	34.8232	61.814	0	16.0171	5.43152	253.661	36.601	24.8418	10.7738	51.3316	82.6419	90.2951	75.1979	10.5736	145.513	128.484	77.1215	77.7795	190.421	80.9832	19.8079	22.3607	13.3026	213.502	4.09936	67.9041	90.6848	291.335	24.7475	107.519	0	111.534	0	12.6799	36.0844	4.53734	100.912	4.17606
7.20_772.2061n	242.611	37.1573	830.312	411.835	38.8466	0	239.74	478.568	202.308	411.187	0	1019.05	345.785	558.187	0	0	49.7918	593.967	148.627	0	0	0	0	2527.04	6114.15	351.729	0	311.602	1015.9	831.27	310.068	637.904	304.463	109.634	0	537.281	274.462	258.685	608.983	25.352	174.461	5919.12	18.7108	2418.19	351.6	1924.76	696.291	736.087	2535.35
7.35_772.2062n	5244.03	1301.79	2125.15	15069.7	138.064	26.8034	3716.99	2253.17	1746.86	2370.49	0	4271.03	3120.96	3400.65	0	0	771.134	619.275	1187.88	0	0	0	0	4279.85	4997.23	3089.76	0	1358.53	2851.4	2200.06	1332.33	2327.85	6884.64	2669.93	0	1120.25	471.833	4292.32	9146.46	4485.96	2172.78	7537.66	379.711	3939.37	9039.17	19320.6	19175.7	12819.7	4473.39
7.99_756.2114n	4604.09	3735.34	2762.05	10603.9	478.907	49.563	4571.54	220.777	5050.66	5878.49	87.974	2903.23	2479.63	3626.71	0	0	3119.41	3385.17	4719.31	0	0	0	0	8399.1	841.969	3193.07	6.57406	23583.8	26176.1	17867.6	12033.3	16136.7	10854.6	7848.24	0	3150.91	2725.5	7208.18	10297.1	23674.4	6788.28	7793.35	1970.56	8162.02	11334.8	8075.19	13074.2	15748	7945.36
7.71_756.2113n	115.398	1154.48	2119.5	99.9144	244.843	118.144	1625.56	247.375	194.596	401.025	0	2004.87	128.427	135.395	172.101	431.02	96.8925	57.612	102.539	22.2438	51.5032	131.001	244.004	2560.25	184.608	242.489	2848.07	7613.82	9442.77	4855.82	1530.73	6990.21	561.75	376.191	0	3446.74	1614.37	545.565	545.292	407.94	2440.9	10422.6	90.8764	6949.54	4099.96	886.032	192.959	794.605	9312.58
8.76_448.0997n	2525.19	1091.92	293.977	239.911	3365.29	667.805	922.724	8462.57	2828.74	6929.12	1758.58	431.925	689.743	572.469	481.115	520.823	2046.48	881.348	617.563	796.241	2959.01	1057.47	708.946	3050.62	691.186	3232.34	2409.92	1611.24	2779.07	1466.52	1233.61	394.142	1519.05	1111.4	441.799	225.501	321.697	936.168	1488.26	1296.75	3938.2	776.167	570.091	543.71	1995.53	238.972	226.431	1034.7	446.47
6.92_625.1404m/z	258.349	144.628	608.475	763.124	123.678	207.559	731.466	42.0999	64.7438	134.389	120.914	603.61	335.992	0	70.1458	39.7123	1317.95	155.647	5.75816	26.2118	100.023	146.677	276.918	192.147	443.127	370.455	108.73	50.5738	48.298	139.714	165.67	8.97353	321.947	75.8911	165.601	95.8968	409.139	50.2339	112.149	141.593	40.1184	178.999	106.034	503.169	185.212	311.029	739.511	455.939	92.2314
5.33_611.1613m/z	241.44	921.929	473.681	512.387	70.3626	6.47473	489.727	383.672	826.107	103.504	451.225	371.622	520.389	21.9401	28.2329	6.31813	380.23	43.5799	0	92.6485	55.7267	236.905	244.902	413.156	133.288	298.248	13.1687	374.879	1094.55	755.174	896.762	1250.26	984.082	20.2376	85.7633	78.3932	1846.86	368.692	98.6129	468.713	411.334	158.191	243.771	308.768	274.853	249.493	928.741	268.445	644.66
8.49_471.0890m/z	99.1145	101.59	926.689	0	163.993	715.33	222.251	1675.41	179.663	1245.31	158.757	790.679	240.99	37.6326	17.6114	101.166	766.002	304.791	98.5122	179.06	901.442	304.524	278.124	139.722	223.022	316.581	141.143	642.838	685.731	301.733	263.284	216.584	131.872	39.2911	153.802	418.183	138.149	175.796	272.452	27.8134	852.21	1088.62	126.581	1111.36	135.411	85.7121	43.0717	78.3222	620.381
7.71_755.2034m/z	384.832	2251.11	4924.48	343.558	786.747	80.1647	3062.75	69.7252	625.875	841.577	29.6444	4560.86	309.695	381.82	400.984	734.707	326.863	142.728	287.721	19.0743	686.451	305.183	531.033	4878.96	486.873	558.678	5974.95	14349.8	18254.5	10377.2	3935.07	15651.9	1284.44	1038.21	0	6842.98	3465.34	1375.67	1212.35	1348.24	6122.68	19845.2	354.219	13702.9	7499.26	1966.4	589.034	1413.75	18388.5
7.01_479.0825m/z	803.025	696.025	2859.07	645.904	223.66	720.601	364.052	147.546	343.013	433.494	146.278	1831.79	518.577	63.4317	237.067	190.947	1632.23	176.604	167.83	469.76	640.692	442.537	655.334	354.586	597.435	693.001	455.054	642.68	740.56	543.312	389.705	288.169	793.114	391.62	192.792	503.343	1119.63	472.553	935.298	641.481	580.394	1369.87	535.822	1574.11	777.523	770.61	918.834	567.703	1034.9
8.00_464.0945n	2768.7	393.127	1027.53	587.128	1502.62	3337.6	1124.94	532.969	1065.79	5712.42	2127.65	1743.65	4360.11	1396.96	1544.8	1415.46	894.661	2607.99	2712.01	3299.9	4424.42	5353.2	3513.45	899.847	3970.86	3049.95	1024	130.087	467.457	224.304	269.335	123.439	1514.27	381.034	195.295	96.6687	133.945	431.365	1593.52	333.672	1217.13	1044.35	343.155	538.358	1744.47	851.728	876.989	939.346	453.285
8.50_447.0927m/z	399.635	320.764	3131.72	78.1639	613.149	2017.71	540.127	3571.28	514.174	2335.04	551.038	2721.84	774.167	521.018	664.069	888.857	1362.74	756.587	445.162	538.012	2720.99	1096.58	911.004	453.433	620.162	742.664	549.274	1562.57	1617.75	837.368	725.837	662.865	442.274	302.326	534.038	1307.27	606.873	621.932	858.087	184.542	2145.74	2507.97	459.071	2283.27	508.364	431.431	177.043	334.024	1840.34
8.42_594.1530n	2739.4	2600.59	12174.1	1260.04	8526.42	1063.03	6622.27	10829.2	3460.18	7447.47	4280.02	12464.6	2390.36	1268.01	468.604	396.076	18337.5	4263.44	791.509	1233.4	16405.3	1974.15	2170.63	7403.73	2372.79	3185.87	2921.68	1429.16	1047.21	2708.35	2001.3	411.235	1870.58	742.491	5271.62	2198.52	783.143	1374.96	798.604	987.082	4439.27	991.799	2167.06	2683.49	1416.82	626.624	366.363	931.578	241.541
7.69_610.1511n	4460.18	953.661	7445.2	2579.24	3755.34	5623.07	8577.41	854.252	1639.26	11045.6	7766.08	8788.4	13539.5	2636.72	2071.61	1796.03	6550.73	14847.2	4881.79	5092.82	9826.57	11200.3	11243.9	2765.87	11452	5743.35	2111.97	206.546	268.09	564.725	183.527	230.025	2188.51	341.675	2237.56	904.578	427.499	449.863	1175.09	298.83	1556.6	1905.43	1224.68	1306	1516.76	1617.72	1044.64	1153.63	305.855
7.84_442.0895n	27741.9	15119.8	22172.3	26317.5	35379.1	38597	21150.3	22491.4	40133.5	67442.4	40435.4	31120.3	46540.4	49231.7	20050	33714.6	21500.7	47894.7	54236.3	60998.8	36094.9	55577.2	40706.5	25417.1	40100.9	29282.7	27570.1	10929.1	19548	12466	17268	15025.2	21455.8	12796.2	22774.2	20328.2	14557.9	20511.9	27275	8457.74	29145.2	24281.4	20120.2	14130.2	21867.1	15782.4	9533.64	13657.6	8469.14
7.01_480.0896n	170.631	149.239	690.986	131.734	37.5819	158.708	82.6477	15.6997	40.5583	86.9978	7.83767	462.033	109.235	2.9202	35.4542	12.0925	387.173	15.8956	36.8896	114.88	119.251	104.292	158.903	35.1079	131.378	172.012	89.7351	125.447	163.469	115.492	99.4448	89.8091	196.068	60.7469	15.6152	92.723	252.25	72.3194	216.903	122.174	132.046	357.429	119.789	449.028	145.808	183.557	246.701	103.33	249.598
7.10_479.0826m/z	3254.88	3253.45	4897.56	2966.91	925.199	1975.14	2026.02	982.803	1572.01	2298.54	1044.34	4603.79	2782.48	275.578	1671.49	771.852	5396.07	798.838	503.705	942.076	1518.16	2142.93	2761.5	2208.51	3050.04	4343.81	1929.73	1101.26	1613.22	1394.86	1044.08	455.886	2789.86	1551.51	731.427	890.053	3903.82	1226.39	2822.66	2516.29	1605.86	2832.06	1466.23	5172.63	3534.55	2834.11	5259.12	3133.39	2737.16
8.77_448.1001n	6244.88	3671.5	874.906	835.923	9666.87	2532.03	2473.55	30336.7	6853.18	16204.5	5337.59	1275.93	2323.17	1652.75	1360.47	1469.54	4955.23	2618.05	2029.74	2550.73	9171.13	2939.9	1933.59	7328.65	2045.82	6846.3	6013.62	3948.49	6738.02	3507.34	2288.71	1078.54	4408.15	3555.14	1208.68	712.125	1214.31	2631.79	4302.83	3604.6	9334.16	2100.45	1999.34	1783.74	5072.78	788.847	828.059	2996.92	1510.42
8.00_464.0948n	9695.67	1792.03	3686.75	2076.37	5066.14	11785.5	3660.84	2333.57	3373.42	24932.9	9434.55	5544.31	23144.5	5473.9	4397.01	5436.37	3199.95	10908.1	10575	10188.5	16506.2	20473.8	12777.6	3980.83	15181.6	10049.4	4304.4	655.782	2089.36	1005.36	511.438	913.069	6063.46	1462.18	1105.07	632.596	770.378	1683.08	5138.97	1479.59	3442.82	3185.1	944.962	1975.61	6565.83	2922.76	3280.52	3449.88	1753.01
7.33_715.1653m/z	297.455	303.745	1172.99	242.878	305.854	1031.17	14.7655	182.271	952.813	1363.13	171.108	1295.73	517.927	1333.34	91.5137	206.066	1394.46	192.801	117.366	75.6933	1665.45	608.548	240.588	282.292	124.533	815.912	256.205	298.672	599.749	318.559	621.27	496.863	790.494	222.305	201.415	91.4438	421.652	164.245	264.901	134.113	582.54	512.407	233.534	241.023	669.899	168.611	8.69815	406.664	106.003
8.42_593.1505m/z	7149.63	6219.85	3327.5	3583.57	18302.7	3104.35	16648.6	27791.2	8265.74	17583.9	11692.1	5065.7	5921.35	3770.19	1103.84	1163.92	43309.6	11238.8	2814.96	3507.79	13399.6	4419.93	5658.98	17446	6366.2	8266.22	6026.15	3991.81	2830.15	7620.7	5321.73	2087.62	4757.91	2065.1	13793.4	7125.1	2008.91	3608.56	2221.07	2302.8	9254.02	2925.9	5719.91	7666.86	3097.76	1612.86	1068.89	2833.23	848.194
7.10_480.0897n	504.14	551.327	760.709	480.903	97.7098	234.019	374.044	87.0169	299.262	313.192	91.3921	707.848	469.256	7.31335	195.462	67.7879	993.575	71.1089	40.9492	128.813	174.892	332.683	461.802	347.095	453.18	741.593	291.74	74.2	174.876	137.132	95.3929	125.252	444.516	188.926	61.4739	108.035	600.145	137.746	407.328	290.001	204.902	412.64	158.879	933.236	454.853	495.29	930.703	487.48	416.728
7.69_609.1438m/z	11224.9	2617.68	6044.99	6124.84	10430.9	14143.6	17914.4	2480.97	3706.86	25769.4	23157.2	11608.7	33156.5	8519.71	5790.54	5133.83	15878.2	37742.6	15554.8	13322.5	18930.3	25100.4	28041.9	8132.58	28031	14219.3	4687.72	644.384	858.677	1739.26	829.235	811.084	5548.41	1165.62	7056.23	2815.5	1340.45	1300.55	3179.54	869.962	3811.76	5831.74	2372.48	3672.17	4213.8	4329	3063.01	2872.93	1169.92
8.54_464.2242n	501.131	40.3844	803.456	923.396	661.551	1254.9	875.285	941.99	779.046	1231.35	508.645	933.47	865.282	667.728	460.824	500.295	242.733	555.245	365.434	172.255	132.676	535.698	1008.86	62.5086	1007.29	0	781.407	993.283	211.266	537.329	1927.54	442.871	1038.86	400.868	251.555	945.33	556.565	1024.79	180.423	297.225	260.697	968.655	74.2633	1667.49	477.298	337.628	785.604	1042.34	144.364
6.12_635.0883m/z	0	0	0	0	0	0	0	0	0	0	0	0	0	0	0	0	0	0	0	0	0	0	0	0	4.80696	0	0	0	0	0	0	0	0	0	0	0	0	0	0	0	0	0	0	0	0	0	0	0	0
7.55_394.0530n	0	0	0	0	47.5096	9.66702	0	0	0	4.48583	0	0	28.5307	0	0	0	0	0	9.44871	6.91304	5.39363	69.8581	10.6141	10.3739	0	0	3.36941	0	0	0	0	0	0	0	0	0	0	0	0	0	0	0	0	0	0	0	0	0	0
3.64_345.0824m/z	0	236.807	1548.04	0	0	0	0	0	0	0	0	1508.2	0	0	0	0	259.755	0	0	0	0	0	0	0	0	0	0	0	0	0	0	0	0	0	25.6565	589.876	684.497	0	0	0	88.4088	108.425	101.658	0	0	0	0	0	60.5102
6.63_659.0851m/z	204.619	355.579	0	203.099	1496.2	490.546	169.902	293.127	544.799	329.033	363.073	98.097	298.831	174.656	384.673	434.769	0	104.197	479.522	532.988	324.603	297.013	417.935	536.488	490.572	224.66	545.469	21.1058	0	0	126.717	34.8956	213.109	660.106	0	399.986	229.963	625.686	932.9	210.789	563.105	192.262	305.966	227.113	0	354.39	91.0821	19.1036	363.578
4.42_483.0777m/z	172.954	301.6	25.9724	480.454	500.188	259.694	403.846	8.49667	168.247	13.9307	68.2499	57.3466	93.4694	161.176	182.544	98.3563	74.8147	49.0666	325.55	285.541	107.36	180.384	297.403	276.375	144.928	309.588	220.01	0	0	0	133.358	0	41.8439	103.345	0	689.266	34.0278	441.518	786.456	124.353	561.093	72.7055	77.5277	234.683	78.2792	284.67	175.054	98.9227	139.21
6.63_318.0476n	5597.79	8841.53	560.238	4830.13	40708.3	20576.5	4453.85	2242.74	14571.4	7640.08	9394.68	2670.81	8761.25	6124.33	8740.99	11676.7	35.4898	3685.22	13212.2	12630.3	8732.18	7813.84	10286.4	14109.3	11043.4	5468.51	13306.5	1152.38	0	0	3726.95	1378.37	6062.81	19131.9	0	8430.56	6427.07	17246.7	25120.4	5033.17	14639	5088.82	9488.93	6325.22	265.983	9464.21	2589.78	1630.62	417.287
4.75_483.0776m/z	228.563	310.293	51.9026	650.054	644.74	376.675	506.145	102.432	205.839	12.9927	92.8384	63.5069	119.146	228.473	260.779	131.104	78.7966	56.9548	429.272	434.036	140.535	253.208	388.16	365.236	205.942	406.915	332.801	0	5.38108	0	182.386	8.0093	77.3491	125.206	29.931	935.602	55.6244	575.386	981.692	199.137	724.417	100.167	93.1217	324.544	113.419	375.127	232.846	136.999	162.605
2.42_331.0668m/z	1743.93	922.769	1522.09	2108.98	701.823	411.601	229.633	1897.5	1363.3	545.187	6451.38	1972.04	1290.97	1081.85	1613.81	4884.23	602.595	1310.81	1739.15	1860.76	1698.51	1141.44	1149.45	2524.18	2144.81	878.096	825.679	286.166	968.961	602.801	155.613	299.11	1702.69	213.879	300.075	2728.83	667.006	824.387	1612.29	271.333	1029.09	1322.88	869.021	370.485	289.802	1044.94	255.705	418.056	131.418
2.64_331.0668m/z	119.702	177.084	124.989	195.344	226.549	164.715	140.703	324.097	132.204	194.269	185.355	164.021	124.395	201.519	120.385	149.277	79.3841	104.519	112.118	90.9717	132.497	168.101	187.752	167.366	137.459	180.022	125.482	158.137	372.874	218.296	334.369	255.422	152.761	192.393	416.733	294.611	264.268	214.226	280.509	97.2522	325.116	121.046	445.487	189.165	50.7963	123.833	112.552	121.5	110.581
5.01_242.0423n	1234.83	643.637	375.592	1166.06	13380.6	3048.91	840.771	180037	7891.22	14259.9	647.839	561.679	1307.19	691.348	999.973	2470.63	30.1482	417.085	1601.19	1563.8	3017.42	1393.93	1357.93	2419.58	2255.92	1615.31	1900.03	959.182	50380	21164.3	794.616	409.753	720.234	2912.92	56232	1329.44	2292.07	2815.75	5354.07	1427.73	3113.78	1575.54	651.733	1740.07	133.315	1291.44	707.407	549.363	122.643
7.49_521.2020m/z	0	0	0	0	11.0523	519.163	0	0	0	7.72327	46.8279	0	0	0	5.2095	12.2122	0	0	5.55805	0	0	0	0	0	5.82022	0	0	0	0	0	0	0	0	0	0	0	0	0	0	0	0	0	4.59651	0	0	0	0	0	0
5.87_581.1508m/z	1724.51	5052.5	3356.49	3813.88	1183.64	142.36	3052.03	2343.99	5425.04	1345.25	3119.66	3244.02	3701.41	380.587	262.085	243.034	3080.66	571.074	23.6489	1013.64	976.239	1690.76	1887.58	3559.45	1532	1923.39	655.691	2326.41	7031.76	3928.29	3808.21	6401.65	3791.02	302.374	564.108	1463.63	6572.3	1593.73	331.91	1971.9	2449.22	1311.07	1484.76	1739.38	2000.16	1751.87	3876.53	2231.9	2754.77
5.71_595.1661m/z	247.402	209.588	149.845	313.108	347.968	499.466	473.314	364.75	453.612	476.935	357.189	182.812	497.165	407.46	178.037	197.4	230.199	565.996	442.597	220.389	248.553	456.485	238.845	303.918	580.717	349.992	11.2369	395.68	546.222	288.371	274.46	274.302	318.033	364.545	527.828	107.186	250.478	191.925	452.988	318.711	253.493	671.174	232.531	411.338	388.792	372.932	403.179	521.272	319.473
5.87_583.1654m/z	206.532	857.586	363.827	580.006	132.678	7.51292	498.023	283.892	885.003	205.99	440.397	471.817	518.933	401.652	34.8952	17.3741	412.645	121.917	449.201	124.305	68.6226	205.934	256.44	543.313	185.145	194.537	47.6029	264.853	1205.05	623.71	438.224	820.324	574.444	27.9508	45.3193	175.891	902.409	175.543	10.6993	279.401	335.899	145.578	156.648	201.937	235.757	228.882	616.058	309.557	392.943
4.22_357.0824m/z	0	3.8833	378.003	0	0	0	0	0	0	0	0	205.345	0	0	0	0	60.5478	0	0	0	0	0	0	0	0	0	0	0	0	0	0	0	0	0	17.799	555.026	107.615	0	0	0	54.5505	43.1486	11.4575	0	0	0	0	0	71.8752
1.92_303.0123m/z	93.0602	0	0	36.2714	245.012	1101.45	126.532	35.6876	10.3253	190.603	6.15393	40.1529	0	437.465	324.309	249.525	0	122.975	1430.27	1095.88	868.867	99.982	175.388	14.5471	146.52	4.95439	159.652	0	0	0	17.1252	0	0	0	0	81.1173	4.13411	209.686	923.946	0	47.5956	36.3311	132.644	85.7745	0	4.3282	0	71.3242	123.742
5.51_377.0830m/z	59.6125	75.0911	193.912	87.4773	175.861	318.383	49.9684	187.949	450.265	119.151	149.989	106.559	254.018	473.512	560.766	505.524	142.122	234.306	515.02	477.046	394.69	277.868	323.951	168.54	337.522	177.778	287.614	69.8931	84.6885	0	66.7646	38.19	0	0	4.19618	80.7577	6.89258	145.034	101.147	0	11.6107	0	32.2	0	0	0	65.8463	6.60628	191.26
3.19_343.0668m/z	4.65069	7.00976	6.048	11.9006	48.0601	50.1599	10.7515	25.352	11.2369	26.6704	32.2321	0	11.0958	73.9514	90.3608	18.6832	2.72674	4.66881	68.2199	54.1489	29.3374	16.5067	43.9351	5.37912	10.4238	19.5122	68.5374	1120.26	0	4.31531	7.68505	6.37448	6.57259	0	2.98335	54.1318	9.62865	59.5449	59.3345	4.88727	5.75205	3.50332	4.841	15.947	13.0043	0	0	0	5.45766
10.76_483.1294m/z	0	54.7158	177.073	49.3564	81.4034	0	138.289	0	0	0	0	30.6021	0	0	0	0	0	0	0	0	0	0	0	5.62434	0	0	0	148.812	239.459	88.0738	58.5062	33.1591	0	0	29.9905	73.8355	103.307	43.2594	0	10.5177	0	5.36922	5.77125	11.4523	30.5857	33.0732	33.9169	0	82.5153
12.44_483.1293m/z	25.1015	247.507	166.578	42.3753	0	0	40.8733	0	0	0	0	15.1082	0	0	0	0	0	0	0	0	0	0	0	0	0	0	0	0	269.668	591.384	209.004	85.6685	92.92	17.9754	0	0	192.33	0	0	29.241	19.1706	346.029	0	228.787	208.186	147.942	324.072	288.732	281.195
2.06_167.0549m/z	2389.13	146.494	2076.5	421.554	759.836	637.685	18.3857	1032.36	2512.11	580.876	844.856	2567.24	247.805	3758.98	2172.22	5782.36	378.428	1325.59	2331.91	5630.45	1292.17	977.434	178.601	262.969	607.577	65.824	1625.67	40.742	4.10823	28.2319	17.7586	7.5337	4.05318	65.2699	80.0864	239.923	71.5503	613.444	1076.52	18.182	455.955	1409.91	23.6493	249.718	132.897	61.6888	16.3752	50.6183	56.1592
5.51_354.0948n	1554.24	2709.01	5426.48	2564.96	6002.81	8656.1	1211.79	4557.03	11045.2	2965.83	3287.03	3239.96	6371.43	12221.9	14844.8	13196.7	3774.96	6426.21	13590.6	11788	10065.2	7548.13	7478.39	4500.75	8387.34	4377.75	6817.04	2003.27	2572.46	52.7311	1778.55	1401.74	65.9548	3.92205	382.862	2901.47	536.082	3339.54	3088.78	0	835.602	151.077	1010.14	95.2958	38.9851	0	0	461.627	13.4559
5.35_185.0428m/z	211.552	40.8007	16.9438	196.447	251.228	370.622	177.741	413.837	111.53	280.753	87.3203	62.9936	149.621	406.569	734.046	627.124	20.706	152.302	655.977	523.117	431.985	210.148	416.365	99.8408	192.216	163.842	334.751	14.7733	39.1293	56.8222	44.42	33.1314	72.1074	61.848	82.4514	284.496	63.0803	231.185	411.857	29.962	237.07	297.184	140.345	150.718	17.831	65.5913	29.5774	11.1464	57.7608
4.34_353.0874m/z	227.407	655.318	1037.33	641.014	397.342	97.0887	169.946	202.428	491.467	253.417	205.921	422.242	121.469	236.749	205.219	172.883	344.964	131.038	155.431	399.343	263.893	165.588	329.836	531.422	280.956	272.64	175.127	398.432	232.276	80.5569	315.711	181.257	8.60288	0	138.429	297.107	463.396	310.865	227.124	5.74182	98.2532	72.4023	211.89	19.4737	57.5525	19.8133	56.768	36.2361	36.0205
6.11_337.0926m/z	1049.58	567.745	2432.78	956.886	733.865	186.984	1200.76	441.025	988.161	279.853	366.811	803.614	243.182	408.823	690.563	730.206	1120.7	1647.93	994.97	369.988	669.606	501.235	514.237	752.804	810.715	1023.86	769.822	241.168	867.963	1381.97	226.978	320.209	947.663	1148.13	1172.13	558.924	686.268	608.324	842.39	77.1229	856.946	4476.92	321.383	1738.24	1117.61	256.01	74.3122	2933.15	813.653
5.15_337.0926m/z	817.134	1319	2278.45	1060.21	389.763	30.137	736.347	91.3415	177.009	74.3699	73.4123	622.997	50.9609	36.6175	48.0169	64.3271	416.107	181.253	67.2965	61.1051	106.419	87.1116	189.334	372.379	131.307	236.94	96.7523	1007.75	1324.48	1755.74	1095.57	525.846	739.196	754.198	736.749	471.032	1284.97	354.846	352.666	436.726	487.641	2652.7	713.869	700.831	1780.48	816.121	760.731	983.16	1420.49
2.89_344.0743n	16161.2	15813.1	16141.2	24906.1	55353.1	38945.1	17429.6	30744.6	25860.6	38678.4	38828.1	11887	19997.7	64466.1	66475.8	31565.7	10971.9	11140.6	64744	47912.7	33238.7	25709.6	38839.1	25938.1	14934	24897.7	41774	9962.64	10789.4	21278.7	17248.3	16323.8	13373.9	14427.7	6868.16	30007.9	21604.3	38288.4	44737.1	14423.1	26285	10269.8	16955.4	13336.1	13784	6979.07	4329.57	4819.43	8054.91
5.36_183.0298m/z	3963.59	845.962	557.121	3570.42	4907.22	7977.85	3231.56	6199.85	1813.86	5336.74	1942.67	1286.21	2646.53	7429.46	9608.75	10481.3	632.089	2368.08	11925.7	9954.25	6957.75	4065.96	6764.92	1918.25	3049.77	2452.52	5350.04	646.385	925.483	1061.65	1141.01	893.195	1440.17	1230.56	1689.55	3473.15	1668.15	4097	8203.12	824.355	3912.51	4804.88	2679.13	2824.83	642.188	1336.92	767.958	421.112	1303.85
2.89_344.0732n	2357.12	2432.27	2299	3272.9	7430.49	5088.65	2270.33	4263.8	3066.01	5296.4	4536.46	1439.62	2819.57	7638.27	8611.83	4106.9	1585.21	1713.6	8090.08	5880.65	4271.53	3689.24	5556.98	3337.02	1934.81	3111.93	6004.37	1378.61	1544.16	2903.68	2403.14	1956.38	1957.63	2087.81	894.374	3912.66	3174.84	4803.94	6410.63	2285.06	3762.64	1436.48	2019.27	1883.51	2049.82	1218.29	660.314	724.118	1098.1
6.39_337.0927m/z	4458.29	2910.21	14153.8	7241.26	4295.21	934.747	7229.97	1145.19	3925.69	1326.07	1312.04	5014.12	1395.57	1945.05	2606.18	3869.79	4829.76	4694.71	2992.58	1896.67	3321.27	2406.8	2163.66	3514.86	3390.02	2892.18	1987.2	1004.68	4390.64	7503.25	2285.51	1171.44	4768.23	3962.41	5534.57	3629.57	3940.63	3679.03	4329.71	750.419	3851.41	21000.4	2372.79	8981.44	6306.91	1148.73	443.217	10000.8	3699.51
6.38_361.0879m/z	517.432	303.209	1485.94	797.982	464.128	84.7083	884.381	109.485	437.516	142.78	112.528	481.102	134.814	207.697	242.517	349.483	527.993	438.299	296.357	223.886	344.672	213.73	239.226	388.464	360.752	274.055	191.036	82.748	492.155	801.441	265.892	99.6328	533.786	411.915	721.584	451.985	401.964	437.978	478.882	144.617	412.088	2341.82	205.809	1050.37	786.221	170.047	67.9917	923.442	403.488
16.31_1015.4887m/z	0	231.89	275.285	6.54511	0	0	0	0	1386.41	0	0	154.229	0	0	0	0	0	0	0	0	0	0	0	0	0	0	0	0	0	0	424.607	0	0	458.746	0	0	163.111	0	0	0	0	0	0	0	0	0	0	0	0
16.81_1015.4888m/z	37.0791	204.313	951.57	0	301.133	0	0	1685.19	5173.39	0	0	478.013	0	0	0	0	0	0	0	0	298.407	0	321.973	523.657	0	0	0	0	8.15491	0	0	0	0	298.579	0	0	0	244.644	349.373	84.4164	0	0	0	13.4551	0	292.433	0	0	0
6.29_525.1026n	0	0	926.035	0	0	0	0	0	0	0	0	1124.81	0	26.5589	42.9834	38.697	0	0	0	0	203.733	0	0	0	0	0	0	0	0	0	0	0	0	0	8.32634	0	0	0	0	0	0	0	0	0	0	0	0	0	0
5.75_533.1006n	0	0	1974.48	0	0	0	0	0	0	0	0	1869.69	0	12.7826	205.246	37.7681	0	0	0	0	18.1061	0	0	0	0	0	0	0	0	0	0	0	0	0	4.29478	0	0	0	0	0	0	0	0	0	0	0	0	0	0
5.23_1067.2080m/z	0	63.7031	0	0	0	22.4832	0	0	0	0	0	0	0	0	0	0	0	0	0	0	0	0	0	0	0	0	0	0	0	0	0	0	0	0	0	666.158	0	355.573	139.101	0	0	0	1220.74	0	0	0	0	0	0
5.12_785.1316m/z	0	59.2811	0	0	0	10.2687	0	0	0	0	6.28611	0	5.44334	0	0	0	0	0	0	0	7.39271	0	0	0	5.84644	11.264	7.497	0	0	0	0	0	0	0	0	374.873	0	219.495	206.612	0	0	0	545.037	0	0	0	0	0	0
6.51_525.1026n	0	0	3945.49	0	0	10.4389	0	0	0	0	0	4625.37	0	116.932	443.059	156.116	0	0	0	0	672.258	19.597	0	0	0	0	0	0	0	0	0	0	0	0	69.4911	0	0	0	0	0	0	0	0	0	0	0	0	0	0
5.23_533.1003n	0	125.254	0	0	0	117.006	0	0	0	0	20.4572	0	0	0	0	0	0	0	0	0	32.5402	0	5.67979	0	28.448	0	6.20658	0	0	0	0	14.4354	0	0	0	2191.75	0	869.227	320.42	0	0	0	2417.89	0	0	0	0	0	0
5.77_763.1501m/z	0	0	168.251	0	0	81.1139	0	0	0	0	5.0341	126.156	24.6848	30.0992	18.9462	44.371	0	0	0	0	80.6467	44.3415	11.8448	0	8.99602	61.1135	4.91288	0	0	0	0	0	0	0	16.2025	1597.19	0	22.2747	17.2278	0	0	0	2222.96	0	0	0	0	0	0
5.77_761.1352m/z	5.58748	21.3238	198.25	0	0	159.494	0	0	6.87839	17.6954	38.1518	208.524	74.1033	103.271	20.4766	83.681	5.78705	0	0	11.6802	187.896	76.1523	16.9623	10.7339	75.4663	7.42535	0	0	0	0	0	10.1399	0	0	16.7785	2667.4	0	50.0629	70.448	0	0	4.72187	3536.93	0	0	0	0	0	0
4.34_595.1442m/z	0	24.4902	10.2922	5.69055	13.1166	309.981	0	5.55683	0	36.2889	45.597	68.0928	119.834	0	20.9007	57.3804	30.4577	0	21.7351	36.6064	88.0901	79.4234	67.4013	0	148.76	113.261	63.4635	4.95071	0	0	0	0	0	0	6.03786	208.782	0	122.499	245.225	0	0	4.20535	170.765	6.17989	0	0	0	0	0
4.83_759.1198m/z	0	0	0	0	5.94291	31.5832	0	65.2934	0	0	0	13.9232	0	0	0	0	0	55.1923	0	13.6176	0	0	0	0	88.8606	0	0	404.209	0	0	127.115	0	0	0	132.858	135.847	0	24.2935	0	0	0	0	0	0	97.3029	0	0	0	674.587
3.33_611.1388m/z	0	186.57	5.42749	7.4702	4.868	184.069	0	5.85222	22.7306	0	60.8667	0	43.2007	0	12.4227	24.1669	83.3766	0	0	0	48.6827	10.703	21.3819	5.74242	74.0298	154.779	58.1933	0	0	26.4486	0	4.42085	0	0	39.2595	1042.17	0	989.957	676.748	0	0	10.4714	1117.63	61.2478	0	0	0	5.89572	6.28563
7.62_747.1551m/z	0	0	696.685	0	0	178.616	0	0	0	0	0	803.586	72.4855	249.795	115.89	184.246	0	0	9.70608	0	454.376	84.9657	20.1846	0	6.67907	112.113	0	8.68677	0	0	0	0	0	0	82.1812	0	0	0	0	0	5.44453	5.51407	0	5.74387	0	12.9692	0	7.93863	6.00831
8.84_731.1605m/z	15.2886	0	609.232	6.72263	5.43683	338.611	0	0	24.3567	76.853	12.9856	946.481	248.391	1120.79	75.9482	327.486	16.5266	24.254	21.5422	13.7417	1157.69	319.525	86.1081	0	20.8751	26.2894	8.11303	0	0	0	0	9.26547	5.80589	0	28.3866	0	0	0	9.95258	0	26.7051	16.8626	0	5.8307	0	6.76395	0	6.46715	16.0673
8.10_743.1248m/z	0	0	1332.66	0	18.47	418.352	0	28.1801	22.1913	0	0	2231.47	246.379	726.758	105.261	60.2662	0	80.4045	0	18.1701	0	150.185	0	0	78.4875	0	0	326.027	66.3257	0	70.6304	32.5315	0	0	431.763	176.645	0	47.9301	0	0	72.5957	0	0	33.0012	83.9007	0	0	57.2341	104.588
4.35_593.1298m/z	16.9622	123.86	36.9915	37.138	49.888	802.383	32.4183	52.9223	41.6881	155.313	207.724	9.17176	346.454	62.6805	109.175	199.629	105.415	25.4517	136.37	144.624	137.847	303.27	167.946	23.8497	509.459	350.807	197.238	0	0	0	0	53.9832	0	0	39.3479	990.153	0	490.146	640.915	0	0	38.6918	479.966	48.1973	0	0	5.39065	5.27811	0
4.11_593.1297m/z	28.7162	228.186	54.7086	60.4453	43.7475	810.603	83.9638	29.9243	104.243	182.809	361.623	18.8182	538.097	98.0989	121.986	122.986	168.861	103.453	83.2911	155.639	136.328	408.185	320.452	45.4833	776.069	328.862	165.007	8.85156	5.34629	6.65527	6.22103	40.4852	0	0	106.296	1318.43	0	680.14	860.722	0	0	45.5205	1276.37	47.0017	6.84114	0	0	0	0
3.34_609.1247m/z	20.0204	542.296	55.3159	86.5597	44.9093	713.702	20.9962	83.5982	56.3692	28.0983	183.41	26.851	142.212	0	117.394	80.6786	262.235	0	12.9916	35.6963	45.0214	113.402	74.4472	63.3875	323.535	429.071	218.164	0	15.4551	37.2312	32.7625	82.7277	19.753	0	152.981	4740.27	4.24782	2571.83	1840.84	0	0	100.969	2888.98	165.038	0	4.64813	0	6.74157	0
8.50_899.1662m/z	37.3627	12.439	396.957	9.8562	8.47727	17.3936	0	0	19.1283	10.7352	0	350.386	8.79469	92.8219	307.61	324.985	0	5.69373	121.949	0	502.353	24.1046	34.5539	6.6141	22.3586	9.82384	24.1095	0	6.79715	5.98225	0	5.75264	9.56835	22.38	59.0802	19.3194	52.236	16.3854	15.1359	0	17.5989	11.1964	42.3256	6.38998	0	19.5875	0	0	51.4964
7.82_745.1401m/z	8.62541	15.5126	827.809	5.19995	6.06938	65.7705	0	0	17.4745	5.66286	9.04521	887.019	49.0456	109.742	148.145	101.177	22.6732	0	14.6175	6.23871	351.872	86.4783	14.5953	12.4557	10.7269	6.21814	9.27964	32.3729	7.55194	0	0	14.7313	7.08429	6.34529	56.4059	0	13.0696	4.57379	0	0	6.69547	9.83361	12.1143	7.38338	0	6.49034	0	6.59567	0
7.80_1019.2233m/z	14.9344	16.2159	1103.55	51.3835	70.3807	374.882	17.9244	20.8264	82.037	145.805	23.7356	1576.53	204.671	2163.24	213.104	543.04	29.371	21.1936	63.0568	63.5245	2800.56	336.972	149.912	18.5426	43.2572	83.3138	26.8515	6.50758	11.1593	5.15531	6.83535	0	33.3575	0	25.1796	6.25581	12.7666	6.93951	37.2889	5.90769	65.6677	69.9095	0	13.5455	5.53204	30.6179	0	9.87696	54.4259
8.24_899.1654m/z	26.0618	6.55623	436.551	9.30271	14.1766	145.608	6.57856	0	22.4953	22.1672	4.83306	479.121	29.396	415.718	395.153	508.988	0	24.8736	50.4472	0	849.253	77.0528	61.4215	17.2878	12.3595	16.4708	28.1883	5.95311	23.5567	8.7151	5.89344	5.88689	18.4656	35.5835	112.522	42.2791	60.7529	19.5128	26.3428	0	36.8688	12.3333	68.8964	10.5368	0	19.3894	5.24591	13.8523	57.3898
7.36_915.1604m/z	17.7488	20.0894	588.603	5.62376	8.59293	7.67221	6.90976	0	56.664	0	0	377.691	9.80923	33.1009	727.52	549.003	0	5.13925	162.849	0	634.187	48.7061	17.9692	13.9645	26.2842	9.91577	20.4698	5.92228	68.0221	49.472	0	11.763	12.4019	93.735	299.018	54.023	207.137	85.1468	37.2944	24.79	25.57	9.30696	117.923	17.1073	0	29.2507	0	0	112.352
3.48_611.1392m/z	4.67993	26.3116	739.335	0	0	0	0	46.0413	52.0344	0	0	502.266	0	10.3735	105.555	17.119	55.6302	0	17.9812	0	23.9091	0	0	11.6817	5.57567	0	0	70.2385	19.9151	40.2964	6.6366	7.0178	0	11.2107	134.576	6.93987	25.6491	5.25617	0	55.0787	0	5.8064	8.38842	57.1078	0	22.693	5.83306	19.036	12.6447
9.37_883.1708m/z	107.308	18.5154	415.988	52.9735	115.124	255.176	3.60183	17.3098	117.88	272.971	62.7395	659.287	98.4251	1102.23	238.683	543.829	7.78009	43.6387	118.38	104.057	1240.71	208.7	112.121	5.57566	42.6652	108.326	108.483	7.10027	9.55029	5.41696	12.1104	7.60894	40.8004	46.1572	19.3367	26.103	14.6874	21.5615	35.231	14.4087	88.3053	43.4528	59.139	35.1085	8.75496	39.8951	8.06047	96.6519	63.5133
4.42_595.1442m/z	34.5922	27.706	930.439	13.8328	0	76.8233	36.2321	5.85655	29.6419	0	0	826.365	100.786	76.2534	124.853	71.7605	85.0841	0	13.962	0	131.512	39.3679	55.1552	5.42858	42.3024	14.2492	4.45068	37.4301	41.4061	32.2818	0	9.65917	0	0	284.633	8.43654	10.4154	26.9291	18.0365	12.6122	0	32.0973	10.7099	33.7957	18.2429	18.0142	5.21697	29.1859	5.84701
3.48_609.1246m/z	32.0526	83.6608	2095.54	6.85233	0	97.1098	4.86947	0	5.29312	0	0	1711.18	26.7371	68.162	316.045	63.9413	203.18	0	0	0	80.6117	6.09406	4.9269	16.4279	30.332	0	0	287.557	103.6	152.685	30.4863	84.1947	20.7289	54.7405	388.538	21.4444	92.5188	26.1631	0	167.103	27.1163	45.3195	17.8006	159.75	26.5262	81.1615	53.6933	135.897	79.9593
5.78_593.1285m/z	17.0663	25.3184	164.56	43.7075	15.4744	152.198	19.331	8.15328	29.597	34.9224	19.4355	142.013	151.233	133.182	74.5034	72.5508	57.476	29.6041	21.6733	90.6852	142.4	103.741	82.086	18.6262	153.971	80.4382	30.2015	12.295	9.18981	17.628	6.06477	5.08026	9.44072	3.51697	44.864	273.342	13.566	147.091	121.161	6.80276	11.3933	40.3188	512.261	27.9624	14.9051	0	5.79621	20.2527	3.84699
7.80_509.1080n	52.9884	27.749	2183.29	131.77	100.913	705.715	28.5184	34.6538	177.875	220.865	36.8067	3845.97	469.741	4492.33	369.647	1097.1	41.8387	73.012	218.277	147.306	7796.16	728.826	315.158	77.3611	83.6688	195.594	49.7955	8.48339	41.4137	4.50942	16.4702	9.61836	20.8069	14.8576	55.4	21.0817	19.6118	36.7452	72.228	10.6369	149.293	123.311	2.11129	22.1089	12.0019	3.59257	0	29.8959	0
7.62_745.1404m/z	38.7077	32.1188	1765.62	12.6335	19.839	519.911	0	0	26.9424	10.3156	23.3761	2033.63	265.534	846.508	422.201	534.977	24.4323	26.7214	0	15.1054	1400.03	339.323	93.9674	28.0793	45.8582	50.8229	10.4055	72.0103	47.7178	39.7991	48.6572	62.1823	38.1297	28.4888	367.738	13.7909	45.87	9.39913	7.54448	25.4434	65.2311	49.7032	53.3213	42.8882	24.7899	65.1884	5.14475	67.1736	19.6789
10.09_433.0841n	209.909	188.89	129.452	135.152	536.112	153.036	0	545.298	818.805	949.45	164.65	349.357	9.43666	386.49	15.5818	71.0855	490.393	10.871	123.029	60.338	746.7	36.2987	163.224	90.6546	0	605.123	353.899	101.251	250.726	165.617	411.844	227.648	638.545	168.005	0	186.985	225.593	136.612	249.412	36.6731	547.801	682.618	569.666	355.378	256.649	115.141	16.7514	276.812	92.5601
8.84_729.1456m/z	116.596	29.0213	1471.56	68.4626	69.4539	1003.61	21.0008	13.0381	126.173	279.766	45.3664	2535.72	798.53	3107.26	282.772	886.639	79.5142	127.227	92.7693	94.4408	3732.48	1041.47	230.314	50.8937	116.359	169.96	62.7838	16.3737	27.8031	6.74254	28.4535	51.6627	41.5559	33.8237	140.574	13.129	21.6475	19.958	40.8541	10.8974	105.264	94.1092	8.67939	45.2255	51.5538	42.9628	5.56235	82.087	3.97746
8.13_867.1764m/z	118.494	145.154	16.8588	109.075	363.822	96.6729	4.75651	322.095	378.237	724.797	109.88	81.9419	6.83259	185.994	5.78184	45.1335	312.986	16.7931	86.7619	37.8959	292.643	39.4544	101.907	77.6042	63.8899	325.922	217.708	41.7318	139.64	91.456	200.329	100.288	345.817	73.9293	0	80.5744	93.7404	106.582	192.305	14.0578	305.925	314.908	246.337	142.257	171.964	26.2038	101.86	90.4371	27.4962
8.24_449.0791n	146.453	60.0008	1236.34	54.4774	97.5746	529.995	22.3973	5.22165	82.9855	152.759	59.7125	1451.7	218.521	1178.24	1190.77	1609.78	33.0596	10.6681	24.1721	11.2598	2582.45	352.296	304.059	141.869	54.1771	122.007	136.894	53.8643	133.653	57.5114	87.2513	100.173	121.713	152.288	445.351	206.397	243.877	152.942	156.464	41.1876	205.245	81.4868	314.619	102.499	12.698	151.27	7.88932	97.5892	13.1084
4.11_611.1391m/z	370.612	1779.28	443.082	519.813	153.544	497.014	276.227	309.588	394.184	80.6586	339.187	313.551	612.159	22.0379	144.353	50.202	1631.06	22.0556	10.6319	114.566	139.183	252.156	349.9	336.322	1051.11	940.11	523.865	129.437	180.533	393.804	317.193	344.489	223.38	78.6461	489.058	1002.85	189.175	1932.19	1157.24	129.328	0	810.181	2848.86	867.837	0	113.781	245.363	211.19	96.0591
4.44_593.1297m/z	84.9434	73.9162	2419.97	60.1854	17.9227	334.879	119.489	0	59.832	21.7812	31.3399	2386.25	353.011	276.849	402.641	181.412	287.213	17.5492	10.9057	13.4774	524.684	227.255	131.809	44.0011	283.175	65.8717	22.3306	130.329	123.069	78.9737	24.6762	69.0456	19.8112	18.9866	523.147	65.3648	47.3767	82.1788	71.6225	58.5867	36.9784	77.8653	42.0394	109.292	87.7448	72.999	20.9922	102.85	22.6502
9.37_441.0818n	460.739	78.2038	1181.79	194.43	370.392	962.597	44.969	123.727	487.489	821.698	266.458	2010.7	487.371	3231	738.169	1927.15	79.9324	169.507	536.306	421.064	3583.88	699.517	423.695	138.914	47.6809	408.739	361.393	41.66	79.5586	53.1276	124.051	121.48	185.652	208.353	132.469	164.261	89.8399	95.0562	180.981	51.3325	435.396	201.221	263.907	220.392	70.8625	222.503	14.0946	344.423	26.5809
6.44_731.1602m/z	121.678	282.875	782.857	111.285	97.591	357.757	4.78671	47.5202	321.58	139.87	27.843	672.235	103.465	188.214	101.554	66.1377	664.618	269.819	600.279	0	618.677	138.666	109.568	254.106	39.8431	428.461	178.717	604.294	835.154	551.287	763.116	644.496	710.106	275.594	321.475	159.542	625.23	211.08	250.356	226.552	417.485	397.395	387.781	241.09	409.184	225.714	13.1433	247.099	225.324
8.10_744.1323n	29.4395	190.793	7766.36	273.659	336.491	2444.82	135.643	182.035	791.843	173.447	294.81	12718.2	1861.84	3107.6	2416.58	566.941	490.208	390.332	137.508	148.86	425.322	1391.94	219.585	101.699	650.505	131.534	154.656	1592.82	655.462	156.533	766.452	736.679	512.509	183.099	1961.56	155.976	166.121	296.529	88.3493	94.3034	666.356	134.403	198.912	225.421	573.041	368.788	50.6158	1233.3	275.813
4.93_593.1293m/z	970.63	2027.29	2737.86	1109.12	524.395	2869.43	1629.96	277.669	1679.73	1173.56	1249.05	2326.4	5100.47	1089.3	1077.09	595.856	2790.53	942.914	580.494	1171.3	976.193	2709.68	1992.12	780.358	5399.52	2024.93	1105.62	495.928	644.412	536.062	474.655	689.216	306.153	189.383	1528.33	2288.01	213.943	2253.37	2020.42	207.353	192.32	1210.91	2209.58	898.478	442.187	364.859	65.9155	417.732	130.045
7.00_760.1277n	4.87854	263.372	7587.03	130.509	233.165	1501.16	124.443	229.925	352.862	61.3176	103.947	8875.43	515.403	1228.69	2993.46	459.388	302.794	54.3073	66.1389	42.4285	194.435	499.738	81.3412	150.067	353.116	40.6766	86.9661	3110.76	898.808	312.206	1204.36	973.128	582.35	228.128	2616.64	271.405	412.384	382.282	48.5369	251.035	584.118	203.855	330.619	337.042	345.864	472.499	102.661	1194.26	530.997
8.14_433.0841n	815.738	778.232	227.882	722.506	2018.05	667.156	57.1908	1803.21	2274.96	3177.05	733.362	617.118	225.649	1118.47	152.422	426.356	1491.65	232.981	696.391	408.254	1687.17	341.897	553.774	743.657	74.7777	1686.49	1142.98	349.605	877.834	593.434	1032.37	769.606	1774.17	505.432	54.2991	674.52	642.433	581.252	1016.24	238.143	1689.91	1796.55	1465.83	1104.58	1078.21	355.768	140.588	660.844	312.986
6.03_746.1481n	936.991	926.608	14998.4	380.782	253.288	1017.43	208.738	31.8327	296.563	451.206	316.066	11062.8	855.28	1603.44	2522.11	2743.27	716.689	82.0378	64.2808	130.319	5269.09	620.318	693.481	678.403	595.15	617.693	438.715	594.557	737.747	774.765	338.583	638.107	490.036	660.646	1475.46	502.1	704.829	550.189	673.606	671.512	517.565	799.968	822.42	879.92	313.812	663.336	302.414	596.478	189.604
5.99_865.1978m/z	1669.02	831.692	1134.06	1548.83	1609.97	1921.64	920.159	829.46	1770.5	1197.86	1123.86	957.874	1422.18	1464.87	223.448	643.057	1140.46	1394.4	2667.37	3645	860.457	1541.81	1070.7	1044.34	1929.21	2418.28	1819.63	1172.38	453.264	1279.82	800.562	1043.54	629.007	715.938	90.3168	333.895	1068.56	415.758	457.212	852.31	1182.64	1534.31	693.456	1133.79	906.755	591.094	420.464	1474.41	826.758
4.12_609.1246m/z	1011.56	4533.95	1513.83	1529.04	377.801	1643.35	868.885	1002.75	1281.96	351.398	1227.68	773.702	1719.82	186.054	470.944	148.75	4269.85	276.45	148.627	479.206	218.277	1151.73	890.928	1029.64	2989.78	2554.17	1385	520.214	661.692	1150.95	1017.81	1230.18	715.462	350.837	1344.06	4350.66	623.577	5491.92	2874.22	478.466	57.2551	2044.51	6645.79	2012.08	77.0354	635.993	91.0941	657.318	386.498
4.96_763.1502m/z	846.973	1242.48	17587.7	352.273	150.812	475.207	202.112	307.686	117.158	76.3514	65.6529	9797.94	314.825	1221.61	4026.68	2697.7	599.699	145.768	1069.46	19.4127	3198.93	176.716	347.9	836.3	361.501	386.777	353.023	1529.19	1403.11	1750.83	703.721	1110.09	786.745	1462.69	2602.36	485.651	2419.74	780.13	361.963	1692.4	566.748	882.52	883.795	1865.12	220.946	997.198	680.369	847.905	478.05
5.83_747.1552m/z	1449.35	2272.91	9345.05	1371.43	1688.09	8011.02	711.883	853.617	1592.2	2501.01	2933.71	8501.1	5432.78	5043.85	3357.98	5364.28	1564.41	734.426	1439.45	2567.41	8094.69	5672.13	3631.59	1586.3	4645.1	2695.71	2423.16	688.227	904.392	687.137	728.658	1183.02	994.457	625.39	1684.2	6673.95	672.357	4479.25	5823.75	482.069	779.794	1451.82	7545.75	1304.83	350.801	476.037	234.167	793.38	244.596
7.51_881.1563m/z	2349.08	1369.99	3430.27	1560.98	2743.44	3802.42	497.015	1377.96	2824.04	3812.21	1652.61	6034.34	2363.67	13636.7	3510.98	8550.78	933.975	1165.87	2431.13	1741.85	13077.5	3394.89	2186.16	1559.27	594.684	2265.03	2212.64	923.04	1664.41	1287.6	1656.52	1684.58	2142.46	1523.24	1062.04	1950.16	1665.2	1513.44	1950.41	775.51	2874.6	2333.42	2813.31	1649.69	1217.13	1521.38	426.365	1582.22	723.142
6.78_730.1530n	1768.63	1130.73	12517.5	1605.16	2200.9	11818.8	702.887	1207.4	2203.59	8434.11	3103.48	17324.9	9815.96	28053.4	3310.95	9643.66	1377.14	2761.1	4119.67	7333.52	25815.7	11911.1	5261.54	1219.9	4791.06	2929.95	1842.27	605.112	834.886	529.324	871.248	878.536	1211.46	773.016	1310.15	1876.18	627.065	1262.97	2545.66	456.277	1687.63	1756.99	1495.91	987.23	1005.52	685.522	309.937	1062.53	225.002
6.03_745.1406m/z	1648.73	1797.9	33924.6	922.646	700.011	4396.62	481.688	230.871	1483.02	882.908	1008.44	31967.1	3173.08	6094.57	7262.58	5308.67	1726.55	371.017	291.745	508.948	11894	3371.22	1570.08	1314.09	1721.81	1204.32	876.397	1765.55	1624.64	1564.42	1031.93	1637.17	1105.23	1368.53	3370.96	1330.8	1727.68	1253.66	1381.6	1191.73	1294.2	1452.76	2058.2	1793.18	945.228	1560.11	597.644	1744.9	625.437
6.71_897.1512m/z	2472.08	1533.07	9294.51	1508.29	1768.34	3005.97	826.727	411.447	1581.45	1230.22	1153.21	11031.2	1793.05	8535.59	11430.6	11835	356.331	387.58	744.432	583.061	12576.9	2297.8	2385.36	1823.39	887.351	1424.85	1837.3	1320.08	1897.31	1474.02	1131.79	2159.79	1416.32	2349.59	2886.07	2695.2	2646.56	2169.04	2031.34	1400.95	2590.12	1529.09	3463.39	1796.59	843.691	1970.95	677.254	1844.3	722.291
5.14_381.0712n	1991.01	7562.2	1906.28	2271.05	2464.52	6549.45	1031.01	3657.45	2193.65	860.187	3953.79	1556.69	2088.89	1194.08	1937.95	1748.48	1687.38	766.328	777.027	1908.27	2280.84	2876.68	2352.69	2809.31	4777.69	3731.78	3780.34	2159.85	1077.91	1149.71	2362.86	2458.5	1499.11	838.088	463.603	28526.6	1319.1	18044.4	14278	470.729	1892.87	2211.44	35142.1	2455.61	735.59	438.68	167.527	1441.13	476.113
5.11_579.1493m/z	218.771	211.759	269.711	423.555	356.197	1426.81	166.146	470.648	439.872	791.758	504.785	212.073	922.181	717.688	167.752	537.115	252.491	470.573	1099.26	1371.84	491.872	1202.32	576.289	223.061	1074.76	1044.71	558.441	169.292	80.1703	169.684	118.287	155.001	84.5385	120.762	17.1686	408.246	118.65	275.678	499.904	114.984	287.19	423.275	519.392	270.106	176.071	68.4399	30.072	240.377	144.314
4.80_595.1443m/z	352.198	464.534	462.562	380.556	147.848	889.429	402.879	101.615	430.155	447.84	350.763	175.623	1615.77	184.875	198.832	222.668	933.945	298.928	183.478	560.345	318.658	1020.34	1011.68	256	1989.4	752.638	487.957	132.195	172.356	169.358	158.302	199.094	124.442	85.8005	349.511	244.081	124.638	532.381	525.621	100.349	45.6903	460.772	505.358	351.511	114.415	71.038	21.5188	200.792	81.5758
5.98_867.2124m/z	532.388	240.257	352.039	487.416	454.851	599.494	277.211	225.693	528.01	390.04	322.428	267.975	508.835	402.286	37.7637	181.081	314.134	384.067	799.234	1253.33	259.446	581.193	311.804	335.673	638.176	825.608	605.743	330.903	91.3733	400.715	239.057	271.329	187.476	189.199	4.28717	82.3354	320.619	109.732	126.764	253.084	328.837	521.033	191.84	329.874	252.224	163.325	90.7876	438.733	236.195
4.96_761.1354m/z	1236.84	2750.06	33413.3	727.457	374.141	2853.99	456.381	225.243	683.311	131.047	379.332	25328.3	932.238	2597.38	10564.1	4421.96	1587.18	71.8518	44.7363	78.4422	5692.76	1032.34	634.265	1467.92	875.227	722.102	548.521	4347.47	2557.28	3066.47	2140.44	2683.07	1487.05	2476.73	5176.39	1020.82	3800.52	1582.65	577.862	2708.11	1318.7	1400.55	2139.55	3227.01	679.579	2258.85	1152.42	2411.13	1367.59
6.48_867.2125m/z	328.538	251.402	668.305	477.073	306.374	420.36	193.481	209.502	319.07	261.899	238.709	676.934	341.7	606.576	149.083	259.695	171.213	216.727	269.856	440.971	631.965	308.578	251.593	268.419	226.245	523.399	243.545	282.113	303.583	457.341	277.265	371.32	298.685	227.532	65.0415	27.7048	232.045	70.61	62.4232	128.52	405.929	353.675	168.38	304.12	326.225	215.586	204.837	299.112	135.792
8.99_441.0815n	90.8892	163.596	82.6152	45.2853	491.987	102.06	7.81001	289.002	359.682	398.851	65.8765	184.756	30.1845	156.491	54.7835	82.6208	110.61	22.2938	41.0696	42.7802	490.008	58.0564	234.554	225.806	10.771	291.745	202.711	200.541	611.88	295.162	568.996	266.268	676.601	198.235	49.3628	374.714	705.499	314.054	329.892	51.2539	453.716	562.96	711.578	219.462	105.155	80.817	6.81454	103.135	172.76
5.67_578.1422n	4713.24	2827.03	5774.08	5413.04	4759.87	8015.99	3820.28	3140.6	5605.28	6511.49	3340.77	4545.95	7630.76	7362.58	1679.04	3199.89	4144.34	6185.67	7370.15	13851.8	4962.1	8581.79	5793.65	3363.76	9735.51	8012.2	4750.17	3643.81	2518.45	4878.54	2912.32	3341.1	2806.38	2695.02	1286.23	1435.23	3069.06	1785.93	2155.86	2782.15	4413.03	5049.25	2456.46	3869.6	4076.5	2659.67	2387.24	3834.79	2704.37
6.78_729.1455m/z	3122.65	1977.03	20301.7	2693.13	3400.44	20612.7	1167.4	2119.33	4848.58	13991.2	4540.48	29323.8	18777	45855.5	5044.32	15520.3	2394.62	4885.44	7878.33	12950.8	53286.3	20170.7	7821.75	2133.84	9120.52	5208.08	3002.25	1051.43	1544.68	828.269	1441.98	1610.7	1852.66	1263.52	2016.08	2844.97	1275.53	2081.11	4209.54	858.614	2719.33	2967.79	2252.76	2021.86	1620.32	1145.39	559.592	1449.54	507.883
4.92_595.1438m/z	616.229	1196.19	1607.87	668.42	248.52	1440.34	965.338	279.22	766.986	680.314	622.153	1181.5	2718.24	462.233	633.816	368.673	1682.22	358.458	216.372	561.505	583.699	1546	1403.75	365.61	3190.4	1203.1	679.816	263.807	357.603	354.631	255	344.265	162.153	94.7475	1198.66	678.185	129.832	1210.95	1128.25	110.583	77.8824	723.241	1271.17	483.561	228.426	163.685	32.8234	224.302	77.1512
6.70_898.1585n	602.16	394.662	2649.41	296.128	184.189	476.755	142.739	29.3886	215.761	228.617	161.297	2922.01	278.719	1573.25	2719.92	3056.92	60.5855	255.024	60.4983	48.8748	3390.28	294.065	574.497	328.123	146.584	352.333	450.536	212.677	339.626	354.799	207.773	261.273	287.003	569.951	774.666	686.996	590.599	405.179	457.494	284.922	512.684	342.177	942.175	349.894	106.12	291.42	132.928	322.501	71.0333
7.50_883.1712m/z	560.205	391.251	670.341	341.255	633.804	770.353	73.8211	364.298	582.735	885.134	354.723	1390.1	469.364	3047.86	816.246	1872.58	254.703	191.541	469.922	365.179	2962.38	780.419	617.275	288.007	98.5166	598.189	557.194	188.868	503.473	332.68	504.049	346.524	603.663	379.989	199.282	449.67	504.94	435.266	539.281	124.738	685.642	645.806	819.282	411.602	265.818	348.446	64.8793	355.069	152.517
5.11_577.1348m/z	463.859	472.609	584.614	839.783	751.1	2872.47	446.563	773.61	939.969	1825.38	1047.09	518.881	1974.45	1636.45	395.683	1340.58	599.77	1000.44	2513.65	3106.96	974.386	2631.18	1262.62	547.97	2304.48	2328.39	1241.35	366.827	223.958	395.844	295.949	343.057	203.686	330.809	98.3282	981.028	297.126	507.53	905.789	309.223	650.701	919.498	971.699	579.213	434.274	253.212	105.46	516.679	376.229
7.34_713.1504m/z	488.396	484.831	1996.01	316.453	502.595	1654.7	34.3868	304.841	1586.52	2151.39	265.26	1900.24	815.655	2427.36	152.099	336.658	1850.51	319.602	179.073	88.4718	2784.93	1126.86	360.384	517.147	212.094	1330.93	426.409	468.004	971.15	486.737	1138	888.205	1205.19	355.899	311.546	189.946	646.407	215.076	404.528	233.065	1008.6	853.597	411.068	444.825	1056.89	324.937	39.5837	550.774	186.999
5.68_577.1350m/z	8043.25	5031.13	9487.88	9332.29	8440.74	14485.9	6553.65	5542.89	10656.5	10980.6	5962.68	8776.77	17543.6	14077.7	2901.31	5722.12	7551.27	10940.9	13807.1	25918.1	9101.2	15095	8936.39	6034.65	16347.5	13955.7	8306.21	6410.05	4566.82	8233.43	5526.84	6379.73	4608.17	5087.6	2202.45	2575.06	5434.97	3095.81	3447.23	5010.43	8183.07	8656.75	4399.68	6834.24	7500.83	4769.99	4252.05	7102.62	4723.76
6.48_865.1975m/z	694.904	637.829	1417.72	1064.68	718.895	1019.08	427.779	544.683	720.335	660.244	480.788	1592.94	741.419	1497.78	426.441	629.565	416.364	513.399	632.131	823.684	1454.3	608.632	585.09	648.079	511.469	1085.32	546.302	666.962	712.712	1022.35	616.793	777.705	650.939	548.753	277.007	112.719	520.288	223.939	175.557	332.965	999.373	782.474	429.868	792.155	755.898	551.275	531.236	678.054	355.854
4.80_593.1297m/z	850.526	1431.01	1057.41	936.837	527.635	2409.63	994.055	352.682	1246.41	1123.39	1018.51	765.484	4273.03	646.39	515.371	521.799	2249.89	1036.46	665.842	1581.53	684.945	2712.16	1909.02	707.744	4749.18	1856.98	1066.28	472.615	560.646	485.994	478.854	660.042	401.643	292.447	664.982	1090.02	387.356	1177.16	1224.49	308.48	219.638	1061.83	1254.78	863.734	402.18	305.661	106.773	520.811	305.487
4.79_577.1348m/z	55.6023	60.2494	220.794	150.335	75.1504	422.003	39.3163	102.285	105.47	106.766	91.4356	214.69	234.12	527.391	91.6892	238.001	52.7177	71.6736	153.592	139.175	316.718	271.281	110.21	82.1655	134.921	304.765	103.559	50.5784	41.8493	73.3494	52.5291	88.9656	26.8983	38.9815	33.6326	45.7982	23.9798	31.9834	46.2005	10.3866	112.712	138.282	100.525	85.6798	63.45	33.943	14.0576	55.9931	30.3308
13.14_467.1913m/z	0	103.741	0	0	0	0	0	0	0	0	0	0	0	0	0	0	0	0	0	0	0	0	0	0	0	0	0	0	0.120724	0	0	0	0	0	0	0	0	0	0	0	0	0	0	0	0	0	0	5.51404	6.4899
15.56_1175.5821m/z	0	0	0	0	0	0	0	0	0	0	0	0	0	0	0	0	0	0	0	0	0	0	0	0	0	0	0	0	0	0	0	0	0	0	0	0	0	0	0	0	0	0	0	0	0	0	0	0	0
15.42_1173.5674m/z	0	0	0	0	0	0	0	0	0	0	0	0	0	0	0	0	0	0	0	0	0	0	0	0	0	0	0	0	0	0	0	0	0	0	0	0	0	0	0	0	0	0	0	0	0	0	56.6152	0	6.94668
15.65_1173.5669m/z	0	0	0	0	0	0	0	0	0	0	0	0	0	0	0	0	0	0	0	0	0	0	0	0	0	0	0	0	0	0	0	0	0	0	0	0	0	0	0	0	0	0	0	0	0	0	0	1018.04	634.941
15.66_613.3728m/z	0	0	0	0	0	0	0	0	6.72221	0	0	0	0	0	0	0	0	0	0	0	0	0	0	0	0	0	0	0	0	4.10099	64.2046	0	0	0	0	0	0	0	0	0	0	0	0	0	0	0	42.9107	0	17.849
14.77_1173.5669m/z	0	30.8779	8.83407	0	0	0	0	0	134.146	0	0	0	0	0	0	0	0	0	0	0	0	0	0	0	0	0	0	0	6.8817	7.72929	30.4154	672.822	0	6.86717	0	0	238.938	116.182	141.193	231.46	0	0	143.268	167.934	0	10.572	0	0	0
11.48_471.2191m/z	97.7099	84.6283	6.1441	157.993	302.049	4.68529	0	429.375	90.1369	0	242.637	134.588	69.9432	1170.2	0	6.57384	42.6515	21.488	49.346	0	4.7451	0	29.7182	45.8993	944.869	91.5103	101.435	1600.84	247.507	387.631	326.555	489.895	86.7379	31.1037	33.4777	647.434	307.61	407.967	1213.06	147.601	287.23	95.3967	724.671	358.327	149.772	69.4469	81.3643	447.817	835.224
11.48_448.2301n	684.803	366.719	110.389	974.917	1719.43	58.0958	7.17246	2245.4	809.811	0	1365.68	16.77	0	30.0865	11.2059	102.871	293.897	152.677	346.896	31.7859	90.6637	0	250.587	306.733	34.7271	581.908	637.85	6511.24	1437.51	1988.61	1394.02	2316.17	430.969	239.734	343.313	3365.48	1689.25	2074.63	5092.05	873.163	1388.31	649.028	3589.04	2045.71	1103.6	594.573	499.005	2006.66	3735.27
5.95_350.1936n	60.6198	38.6155	732.256	67.5491	218.692	903.654	1006.69	273.517	105.878	947.31	147.548	956.438	331.89	294.728	930.899	580.834	141.691	401.713	285.952	232.507	189.354	352.197	602.728	118.352	1050.64	5.7426	189.992	166.097	113.412	242.898	393.375	123.42	685.917	74.7718	93.1028	184.628	142.531	397.082	402.575	114.105	160.403	2325.04	67.8352	468.418	263.788	6.23317	412.196	54.0288	231.96
5.94_373.1819m/z	35.547	26.88	351.583	52.4531	136.647	445.113	515.032	140.549	57.0805	511.523	85.791	499.667	174.491	121.514	495.141	298.572	83.6969	138.028	119.081	101.896	112.409	174.369	328.402	63.1123	559.539	71.9149	110.566	97.3355	75.7997	135.666	202.9	50.6681	372.045	43.0092	63.5407	106.606	79.5805	215.202	220.864	68.0129	89.0183	1312.9	46.7181	248.251	123.849	4.01873	250.172	25.6441	107.307
11.19_471.2191m/z	123.317	111.036	356.217	396.332	698.51	333.021	890.316	261.807	276.795	475.663	96.2281	204.428	365.877	1382	2095.57	1021.84	50.4569	469.09	497.125	448.171	300.8	306.417	813.823	259.828	651.961	166.073	240.867	115.741	57.3469	124.065	263.408	92.6092	123.147	37.0936	72.0647	56.9059	19.0798	127.606	154.999	39.1894	72.4764	248.141	51.2251	245.557	86.9991	101.978	162.54	70.006	49.3858
11.20_448.2300n	661.812	724.643	2242.65	2054.42	3783.26	2018.56	4274.21	1140.55	1746.93	2187.2	519.181	1014.62	1877.85	6357.35	9478.73	4877.16	293.313	2502.96	2822.62	2300.18	1461.91	1496.92	4169.79	1333.44	2947.13	1014.69	1259.88	854.234	394.641	730.676	1640.68	631.574	769.337	264.2	467.268	647.829	287.618	699.646	784.468	360.027	541.189	1385.5	446.012	1307.78	682.924	752.3	820.879	434.59	537.781
11.18_1131.5571m/z	0	0	0	0	0	0	0	0	0	0	0	0	0	0	0	0	0	0	0	0	0	0	0	0	0	0	0	0	305.048	23.9431	0	2855.35	0	0	0	0	7.36321	2162.8	2493.08	11.7531	0	0	0	0	0	0	0	0	0
15.24_1187.5466m/z	0	0	0	0	0	0	0	0	0	0	0	0	0	0	0	0	0	0	0	0	0	0	0	0	0	0	0	0	0	0	0	0	0	0	0	0	0	0	0	0	487.644	0	0	0	0	0	0	0	0
15.97_1145.5512m/z	0	0	0	0	0	0	0	0	0	0	0	0	0	0	0	0	0	0	0	0	0	0	0	0	0	0	0	0	0	0	0	0	0	0	3578.12	0	0	5.11758	0	0	0	0	0	0	0	0	0	0	0
12.99_1085.5152m/z	0	0	0	0	0	0	0	0	0	0	0	0	0	0	0	0	0	0	0	0	0	0	0	0	0	0	0	0	0	0	0	0	0	104.598	0	0	0	876.839	1849.11	0	0	0	0	0	0	0	0	0	0
15.93_993.5010m/z	0	0	0	0	0	0	0	0	0	0	0	0	0	0	0	0	0	0	0	0	0	0	0	0	0	0	0	0	0	0	0	225.757	0	0	0	0	0	53.2499	141.29	0	0	0	0	0	0	0	0	0	0
15.92_969.5050m/z	0	0	0	0	0	0	0	0	0	0	0	0	0	0	0	0	0	0	0	0	0	0	0	0	0	0	0	0	62.7312	0	0	3338.4	0	0	0	0	0	1253.63	2015.41	0	0	0	0	0	0	0	0	0	0
16.86_993.5047m/z	0	0	24.7387	0	45.5748	0	0	540.456	0	0	0	0	0	0	0	0	0	0	0	0	0	0	0	0	0	0	0	0	94.0948	0	0	10.1589	0	251.124	0	0	0	28.5479	39.3592	49.6301	0	0	0	0	0	128.159	0	0	0
15.57_1116.5696n	0	0	0	0	0	0	0	0	0	0	0	0	0	0	0	0	0	0	0	0	0	0	0	0	0	0	0	0	238.899	0	0	4433.45	0	0	0	0	7.02186	1334.55	2149.46	0	0	0	0	0	0	0	0	0	0
16.25_1069.5205m/z	0	0	0	6.45643	0	0	0	0	0	0	0	0	0	0	0	0	0	0	0	0	0	0	0	0	0	0	0	0	0	0	0	194.592	0	10.4608	0	0	0	376.767	887.26	200.765	0	0	0	57.2221	0	184.188	0	0	0
13.67_1089.5469m/z	0	0	0	0	0	0	0	0	0	0	0	0	0	0	0	0	0	0	0	0	0	0	0	0	0	0	0	0	0	0	0	0	0	0	0	78.6332	15.4555	0	0	0	0	0	8.98869	24.1906	0	0	0	0	0
15.12_1027.5106m/z	0	0	5.9044	15.8056	0	0	0	0	17.6071	0	0	0	0	0	0	0	0	0	0	0	0	0	0	0	0	0	0	0	0	0	0	190.037	0	0	0	0	0	88.1952	187.507	131.761	0	0	0	64.0432	6.46945	134.566	0	0	0
14.94_1057.5213m/z	0	0	0	0	0	0	0	0	0	0	0	0	0	0	0	0	0	0	0	0	0	0	0	0	0	0	0	0	0	0	0	0	0	0	0	0	0	0	0	0	0	8.44739	0	0	0	0	0	15.3812	7.52747
11.36_1133.5360m/z	0	0	0	0	0	0	0	0	0	0	0	0	0	0	0	0	0	0	0	0	0	0	0	0	0	0	0	0	0	259.911	0	0	0	0	0	0	0	0	0	0	0	0	0	0	0	0	0	0	7.87234
16.21_1083.5361m/z	0	44.2479	0	0	0	0	0	0	0	0	0	0	0	0	0	0	0	0	0	0	0	0	0	0	0	0	0	0	0	0	0	507.699	0	5.71208	0	0	0	0	0	126.441	0	0	0	34.6341	21.5778	105.048	0	0	0
16.26_1187.5814m/z	0	0	0	0	0	0	0	0	0	0	0	0	0	0	0	0	0	0	0	0	0	0	0	0	0	0	0	7.91613	0	0	0	0	0	0	0	0	0	0	0	0	0	0	0	0	0	0	0	21.5935	83.6631
14.37_1088.5391n	0	0	0	0	0	0	0	0	0	0	0	0	0	0	0	0	0	0	0	0	0	0	0	0	0	0	0	0	0	0	0	0	0	0	0	0	0	0	0	0	0	29.8253	0	0	0	0	22.7141	15.7829	0
16.13_1157.5718m/z	0	0	0	0	0	0	0	0	0	0	0	0	0	0	0	0	0	0	0	0	0	0	0	0	0	0	0	0	0	337.1	0	0	0	0	0	16.046	0	0	0	0	0	98.7319	0	0	0	0	435.546	0	0
16.80_1155.5335m/z	0	11.3425	40.9636	151.542	0	0	0	0	47.4174	0	0	0	0	0	0	0	0	0	0	0	0	0	0	0	0	0	0	0	0	33.6309	86.6763	312.318	0	85.0899	0	0	4.73231	14.9679	0	316.138	45.6042	0	0	5.8957	118.634	283.795	64.0777	4.78282	0
16.36_1181.5707m/z	0	0	0	0	0	0	0	0	0	0	0	0	0	0	0	0	0	48.4351	0	0	0	0	0	6.19081	96.7352	0	0	6.55541	0	0	0	0	0	0	0	0	0	0	0	0	0	0	0	12.3486	0	0	0	5.94045	37.6955
14.75_927.4948m/z	0	13.7944	0	7.47592	0	0	0	0	0	0	0	0	0	0	0	0	0	0	0	0	0	0	0	0	0	0	0	0	0	0	0	9.10636	0	0	0	310.86	0	8.33395	10.3158	0	11.4644	0	13.141	90.1852	8.36296	0	0	0	0
16.34_1171.5833m/z	0	114.776	0	0	0	0	0	0	0	0	0	0	0	0	0	0	0	0	0	0	0	0	0	0	0	0	0	0	0	9.01787	0	5.48647	0	0	0	0	0	9.06421	0	10.0144	0	0	0	59.7879	8.79777	0	0	0	0
13.77_1117.5415m/z	0	0	0	0	0	0	0	0	0	0	0	0	0	0	0	0	0	0	0	0	0	0	0	0	0	0	0	20.1783	0	145.543	0	0	0	0	0	0	0	0	0	0	0	14.5126	0	0	0	0	187.256	89.4567	28.0268
16.69_1125.5461m/z	0	247.836	246.975	7.87409	77.8436	0	0	0	0	0	0	7.09686	0	0	0	0	0	0	0	0	0	0	0	11.7993	0	0	15.8212	8.27384	182.243	0	125.271	12040.6	0	1013.66	0	0	11.6547	124.383	254.509	3270.42	109.234	0	0	578.083	24.0312	2407.5	0	0	0
16.41_1125.5460m/z	0	93.6031	915.693	840.359	40.2887	0	0	0	27.1839	0	0	93.0797	0	0	0	0	0	0	0	0	90.9882	0	0	0	0	0	0	0	0	0	1045.56	1805.68	0	34.3981	0	0	0	807.157	825.194	189.647	0	0	6.91848	1989.24	3674.77	198.806	6.42958	0	0
14.42_1059.5365m/z	0	0	0	0	0	0	0	0	0	0	0	0	0	0	0	0	0	0	0	0	0	0	0	0	0	0	0	48.5706	25.8511	32.6984	0	0	0	0	0	0	0	0	0	0	0	762.295	0	0	0	0	266.357	276.329	151.413
16.36_1157.5720m/z	0	0	0	0	0	0	0	0	0	0	0	0	0	0	0	0	0	0	0	0	0	0	0	0	0	0	0	369.021	0	16.3748	0	0	0	0	0	0	0	0	0	0	0	125.773	0	0	0	6.77413	22.9947	661.114	965.78
10.61_1133.5362m/z	0	87.4052	0	0	0	0	0	0	0	0	0	0	0	0	0	0	0	0	0	0	0	0	0	0	0	0	0	212.213	330.418	1496.33	0	0	16.5945	0	0	0	0	0	0	0	0	103.81	23.6462	0	0	0	172.833	67.6182	62.0277
11.33_1189.5616m/z	0	136.866	17.6927	0	105.817	0	0	0	108.841	0	0	0	0	0	0	0	0	0	0	0	0	0	0	33.3901	0	0	0	78.4239	629.313	143.559	244.951	2393.96	152.003	226.147	0	0	665.208	600.098	725.154	1598.19	17.6535	0	1873.98	737.251	0	116.993	0	8.89361	4.99524
11.38_1175.5458m/z	0	0	0	0	0	0	0	0	0	0	0	0	0	0	0	0	0	0	0	0	0	0	0	0	0	0	0	1842.28	5951.23	108.186	0	0	100.675	0	0	0	0	0	0	0	0	568.002	49.2449	61.6164	0	175.582	82.0514	480.86	161.334
16.80_1131.5352m/z	0	856.945	1827.8	3517.83	41.9539	0	0	0	2355.34	0	0	315.323	0	0	0	0	0	0	0	0	0	0	92.7176	153.636	0	0	66.2152	122.263	107.606	4366.91	2584.09	5892.46	0	3137.64	0	146.082	734.677	774.732	748.582	5601.91	1367.91	0	199.743	1179.08	3699.76	5800.43	8.63769	0	0
14.47_1085.5159m/z	0	7.30867	0	0	0	0	0	0	21.0156	0	0	0	0	0	0	0	0	0	0	0	0	0	0	0	0	0	0	0	0	0	0	722.955	0	11.998	0	0	0	51.0398	74.1868	403.711	0	0	0	356.117	190.838	33.9449	0	0	0
[truncated: 98 more columns]

## Sheet: Table S6
Table S5. 342 annotated metabolic features used in GWAs analysis in this study
Candidate genes	Metabolites	From
CsTGY15G0001642	xanifolia-Y0 isomer	eQTLs and QTTs
CsTGY14G0001731	ellagic acid isomer	eQTLs and QTTs
MSTRG.60951	rutin	eQTLs and QTTs
CsTGY14G0000860	digalloylprocyanidin dimer	eQTLs and QTTs
CsTGY12G0001198	paucin	eQTLs and QTTs
CsTGY13G0000775	ellagic acid isomer	eQTLs and QTTs
CsTGY15G0000320	camelliasaponin A1/A2	eQTLs and QTTs
CsTGY12G0001638	theogallin	eQTLs and QTTs
MSTRG.58147	quercetin 3-O-(2G-p-coumaroyl-3G-O-β-L-arabinosyl-3R-O-β-D-rhamnosylrutinoside)	eQTLs and QTTs
MSTRG.66801	rutin	eQTLs and QTTs
CsTGY10G0000872	gallocatechin hexoside	eQTLs and QTTs
CsTGY10G0001589	epiafzelechin 3-O-gallate-(4β→6)-epigallocatechin 3-O-gallate	eQTLs and QTTs
CsTGY13G0000696	a possible galloylated trimeric proanthocyanidin, isomer of 6.51_525.1026n	eQTLs and QTTs
MSTRG.58178	a possible galloylated trimeric proanthocyanidin, isomer of 6.51_525.1026n	eQTLs and QTTs
CsTGY14G0001644	kaempferol 3-neohesperidoside-7-(2""-p-coumaroylglucoside) isomer 1	eQTLs and QTTs
CsTGY11G0000889	kaempferol hexose-deoxyhexose-deoxyhexose-hexose isomer 1	eQTLs and QTTs
CsTGY13G0001360	catechin-(2'→2')-taxifolin	eQTLs and QTTs
CsTGY12G0001628	saponin Iac	eQTLs and QTTs
CsTGY13G0001283	quercetin hexose deoxyhexose	eQTLs and QTTs
MSTRG.68433	quercetin hexose deoxyhexose	eQTLs and QTTs
MSTRG.69136	saponin Iac	eQTLs and QTTs
CsTGY14G0000592	calendulaglycoside A 6'-methyl ester	eQTLs and QTTs
MSTRG.49674	unknown trimeric proanthocyanidin isomer 2	eQTLs and QTTs
CsTGY15G0000642	rutin	eQTLs and QTTs
CsTGY12G0001247	kaempferol deoxyhexose-acetylhexose deoxyhexose isomer 1	eQTLs and QTTs
CsTGY12G0001553	echinocystic acid 3-O-[β-D-galactopyranosyl(1→2)]-[β-D-glucopyranosyl(1→2)-β-D-galactopyranosyl(1→3)]-β-D-glucuronopyranoside isomer 1	eQTLs and QTTs
CsTGY12G0001553	echinocystic acid 3-O-[β-D-galactopyranosyl(1→2)]-[β-D-glucopyranosyl(1→2)-β-D-galactopyranosyl(1→3)]-β-D-glucuronopyranoside isomer 2	eQTLs and QTTs
CsTGY11G0001428	ribonic acid	eQTLs and QTTs
CsTGY14G0001679	saponin Iac	eQTLs and QTTs
CsTGY11G0000701	rutin	eQTLs and QTTs
MSTRG.69908	rutin	eQTLs and QTTs
CsTGY11G0001783	xanifolia-Y0 isomer	eQTLs and QTTs
CsTGY14G0000362	3-p-coumaroylquinic acid	eQTLs and QTTs
CsTGY10G0002026	theogallin	eQTLs and QTTs
CsTGY11G0001004	xanifolia-Y0 isomer	eQTLs and QTTs
MSTRG.63175	xanifolia-Y0 isomer	eQTLs and QTTs
CsTGY11G0002027	TR-Saponin C	eQTLs and QTTs
MSTRG.53589	xanifolia-Y0 isomer	eQTLs and QTTs
MSTRG.59151	rutin	eQTLs and QTTs
CsTGY12G0002064	epiafzelechin 3-O-gallate-(4β→6)-epigallocatechin 3-O-gallate	eQTLs and QTTs
CsTGY11G0001706	kaempferol 3-(p-coumaroyl-rhamnosyl)rutinoside-7-rhamnoside isomer 1	eQTLs and QTTs
CsTGY11G0001274	ECG-EGCG dimer isomer 3	eQTLs and QTTs
CsTGY11G0001274	ECG-EGCG dimer isomer 1	eQTLs and QTTs
CsTGY10G0001321	TR-Saponin C	eQTLs and QTTs
CsTGY12G0001566	C-diglucosylapigenin	eQTLs and QTTs
CsTGY15G0000523	quercetin 3-O-(2G-p-coumaroyl-3G-O-β-L-arabinosyl-3R-O-β-D-glucosylrutinoside) isomer	eQTLs and QTTs
CsTGY11G0001297	camellioside C isomer 2	eQTLs and QTTs
CsTGY12G0001313	gallocatechin 3'-O-gallate	eQTLs and QTTs
CsTGY11G0000812	a possible galloylated trimeric proanthocyanidin, isomer of 6.51_525.1026n	eQTLs and QTTs
CsTGY14G0001889	(E)GC-(E)CG dimer isomer 2	eQTLs and QTTs
CsTGY14G0001889	(E)GC-(E)CG dimer isomer 3	eQTLs and QTTs
CsTGY10G0002491	a possible galloylated trimeric proanthocyanidin	eQTLs and QTTs
MSTRG.57429	galloyl HHDP-glucose	eQTLs and QTTs
CsTGY12G0001908	kaempferol acetylhexose deoxyhexose isomer 3	eQTLs and QTTs
CsTGY14G0000628	kaempferol deoxyhexose-acetylhexose deoxyhexose isomer 1	eQTLs and QTTs
CsTGY10G0000544	xanifolia-Y0 isomer	eQTLs and QTTs
CsTGY10G0001590	kaempferol 3-O-[2""-(4'""-acetyl-rhamnosyl)-6""-glucosyl] glucoside isomer 1	eQTLs and QTTs
CsTGY10G0000609	quercetin 3-triglucoside-7-rhamnoside-p-coumaroyl isomer 1	eQTLs and QTTs
CsTGY15G0001632	quercetin hexose deoxyhexose	eQTLs and QTTs
CsTGY10G0001088	4',5,7-Trihydroxy-3-[2-O-α-L-rhamnopyranosyl-3 (or 4)-O-(4-hydroxy-trans-cinnamoyl)-6-O-(3-O-β-D-xylopyranosyl-alpha-L-rhamnopyranosyl)-β-D-galactopyranosyloxy]flavone	eQTLs and QTTs
CsTGY15G0000178	theasinensin F	eQTLs and QTTs
CsTGY11G0001091	saponin Iac	eQTLs and QTTs
MSTRG.57962	kaempferol 3-O-[2""-(4'""-acetyl-rhamnosyl)-6""-glucosyl] glucoside isomer 1	eQTLs and QTTs
MSTRG.63811	kaempferol 3-(p-coumaroyl-rhamnosyl)rutinoside-7-rhamnoside isomer 1	eQTLs and QTTs
MSTRG.63811	kaempferol 3-(p-coumaroyl-rhamnosyl)rutinoside-7-rhamnoside isomer 2	eQTLs and QTTs
MSTRG.61772	gallocatechin 3'-O-gallate	eQTLs and QTTs
MSTRG.66855	rutin	eQTLs and QTTs
MSTRG.48974	epigallocatechin digallate isomer 2	eQTLs and QTTs
CsTGY10G0000791	ECG-EGCG dimer isomer 1	eQTLs and QTTs
MSTRG.63899	xanifolia-Y3 isomer 1	eQTLs and QTTs
CsTGY11G0000402	procyanidin B1	eQTLs and QTTs
MSTRG.50893	linalool primeveroside isomer 1	eQTLs and QTTs
MSTRG.47997	quercetin hexose deoxyhexose-pentose	eQTLs and QTTs
MSTRG.67396	procyanidin B2	eQTLs and QTTs
MSTRG.54760	capilliposide I isomer 3	eQTLs and QTTs
MSTRG.48714	epigallocatechin digallate isomer 2	eQTLs and QTTs
CsTGY11G0001486	kaempferol deoxyhexose-hexose-deoxyhexose isomer 2	eQTLs and QTTs
CsTGY10G0000439	kaempferol 3-O-[2""-(4'""-acetyl-rhamnosyl)-6""-glucosyl] glucoside isomer 1	eQTLs and QTTs
CsTGY10G0000439	kaempferol 3-O-[2""-(4'""-acetyl-rhamnosyl)-6""-glucosyl] glucoside isomer 2	eQTLs and QTTs
MSTRG.65971	xanifolia-Y0 isomer	eQTLs and QTTs
CsTGY13G0001073	camellioside C isomer 2	eQTLs and QTTs
CsTGY10G0001431	saponin Iac	eQTLs and QTTs
CsTGY11G0000244	theasinensin F	eQTLs and QTTs
MSTRG.64690	3-galloylgallocatechin	eQTLs and QTTs
MSTRG.53839	chlorogenic acid	eQTLs and QTTs
MSTRG.64846	(E)GC-(E)CG dimer isomer 2	eQTLs and QTTs
MSTRG.54162	methylgallate	eQTLs and QTTs
MSTRG.61607	kaempferol deoxyhexose-acetylhexose deoxyhexose isomer 1	eQTLs and QTTs
CsTGY10G0000581	prodelphinidin A2 3'-gallate	eQTLs and QTTs
CsTGY14G0001178	rutin	eQTLs and QTTs
CsTGY10G0000660	ribonic acid	eQTLs and QTTs
MSTRG.60847	kaempferol hexose-deoxyhexose-deoxyhexose-hexose isomer 1	eQTLs and QTTs
MSTRG.53974	theasinensin B isomer 2	eQTLs and QTTs
CsTGY10G0000657	ribonic acid	eQTLs and QTTs
CsTGY15G0001321	prodelphinidin B isomer 1	eQTLs and QTTs
MSTRG.62001	quercetin hexose deoxyhexose	eQTLs and QTTs
CsTGY11G0001738	xanifolia-Y0 isomer	eQTLs and QTTs
MSTRG.52991	a possible galloylated trimeric proanthocyanidin	eQTLs and QTTs
CsTGY10G0001970	EC-GC dimer isomer 4	eQTLs and QTTs
CsTGY10G0001970	EC-GC dimer isomer 5	eQTLs and QTTs
MSTRG.56693	tencissoside C isomer 2	eQTLs and QTTs
CsTGY12G0000128	xanifolia-Y0 isomer	eQTLs and QTTs
CsTGY14G0000373	isovitexin	eQTLs and QTTs
MSTRG.50069	ECG-EGCG dimer isomer 1	eQTLs and QTTs
CsTGY10G0000241	epicatechin-(4α→8)-epicatechin 3,3'-digallate	eQTLs and QTTs
MSTRG.53828	chlorogenic acid	eQTLs and QTTs
CsTGY13G0001952	epiafzelechin 3-O-gallate-(4β→6)-epigallocatechin 3-O-gallate	eQTLs and QTTs
CsTGY10G0002491	ECG-EGCG dimer isomer 2	eQTLs and QTTs
CsTGY12G0001947	echinocystic acid 3-O-[β-D-galactopyranosyl(1→2)]-[β-D-glucopyranosyl(1→2)-β-D-galactopyranosyl(1→3)]-β-D-glucuronopyranoside isomer 2	eQTLs and QTTs
MSTRG.62225	ribonic acid	eQTLs and QTTs
MSTRG.69394	a possible galloylated trimeric proanthocyanidin	eQTLs and QTTs
CsTGY12G0001745	digalloylprocyanidin dimer	eQTLs and QTTs
CsTGY11G0000464	prodelphinidin B isomer 3	eQTLs and QTTs
CsTGY14G0001003	theasinensin A	eQTLs and QTTs
CsTGY10G0001888	kaempferol acetylhexose deoxyhexose isomer 3	eQTLs and QTTs
CsTGY13G0000542	calendulaglycoside A 6'-methyl ester	eQTLs and QTTs
CsTGY15G0001640	ECG-EGCG dimer	eQTLs and QTTs
CsTGY13G0001902	xanifolia-Y0 isomer	eQTLs and QTTs
MSTRG.47510	tragopogonsaponin E	eQTLs and QTTs
CsTGY10G0002516	unknown trimeric proanthocyanidin isomer 2	eQTLs and QTTs
CsTGY10G0002309	EC-GC dimer isomer 4	eQTLs and QTTs
MSTRG.65549	theasinensin F	eQTLs and QTTs
CsTGY15G0000119	a possible galloylated trimeric proanthocyanidin, isomer of 6.51_525.1026n	eQTLs and QTTs
CsTGY11G0001235	hexahydroxydiphenoyl-glucose	eQTLs and QTTs
CsTGY12G0001645	theasinensin F	eQTLs and QTTs
CsTGY11G0000650	(E)GC-(E)CG dimer isomer 2	eQTLs and QTTs
CsTGY15G0001878	a possible galloylated trimeric proanthocyanidin, isomer of 6.51_525.1026n	eQTLs and QTTs
CsTGY10G0002495	gallocatechin 3'-O-gallate	eQTLs and QTTs
CsTGY13G0001206	isorhamnetin coumaroylhexose	eQTLs and QTTs
CsTGY13G0002127	ribonic acid	eQTLs and QTTs
MSTRG.69378	a possible galloylated trimeric proanthocyanidin	eQTLs and QTTs
CsTGY11G0001019	saponin Iac	eQTLs and QTTs
CsTGY14G0001546	hexahydroxydiphenoyl-glucose	eQTLs and QTTs
CsTGY14G0001748	C-diglucosylapigenin	eQTLs and QTTs
CsTGY11G0000549	isovitexin	eQTLs and QTTs
CsTGY10G0002055	digalloylprodelphinidin dimer	eQTLs and QTTs
MSTRG.64578	quercetin 3-O-glucoside	eQTLs and QTTs
CsTGY11G0000128	sucrose	eQTLs and QTTs
CsTGY14G0002451	rutin	eQTLs and QTTs
CsTGY14G0000962	ECG-EGCG dimer isomer 1	eQTLs and QTTs
MSTRG.65620	epiafzelechin 3-O-gallate-(4β→6)-epigallocatechin 3-O-gallate	eQTLs and QTTs
CsTGY13G0001636	epiafzelechin 3-O-gallate-(4β→6)-epigallocatechin 3-O-gallate	eQTLs and QTTs
CsTGY11G0001379	(E)GC-(E)CG dimer isomer 1	eQTLs and QTTs
CsTGY11G0001379	(E)GC-(E)CG dimer isomer 3	eQTLs and QTTs
CsTGY11G0001121	saponin Iac	eQTLs and QTTs
CsTGY14G0002266	saponin Iac	eQTLs and QTTs
MSTRG.69681	saponin Iac	eQTLs and QTTs
CsTGY10G0001954	unknown trimeric proanthocyanidin isomer 2	eQTLs and QTTs
CsTGY10G0001359	galloylprodelphinidin dimer isomer 3	eQTLs and QTTs
CsTGY14G0000974	EC-GC dimer isomer 4	eQTLs and QTTs
CsTGY13G0001758	a possible galloylated trimeric proanthocyanidin, isomer of 6.51_525.1026n	eQTLs and QTTs
CsTGY11G0002005	camellioside C isomer 2	eQTLs and QTTs
CsTGY12G0001621	saponin Iac	eQTLs and QTTs
CsTGY11G0001424	camellioside C isomer 2	eQTLs and QTTs
CsTGY14G0001542	kaempferol 3-neohesperidoside-7-(2""-p-coumaroylglucoside) isomer 3	eQTLs and QTTs
CsTGY14G0001542	kaempferol 3-neohesperidoside-7-(2""-p-coumaroylglucoside) isomer 1	eQTLs and QTTs
MSTRG.53316	quercetin hexose deoxyhexose-pentose	eQTLs and QTTs
CsTGY13G0001653	rutin	eQTLs and QTTs
CsTGY13G0001085	camelliasaponin A1/A2	eQTLs and QTTs
CsTGY15G0000649	digalloylprodelphinidin dimer	eQTLs and QTTs
CsTGY13G0001358	quercetin hexose deoxyhexose	eQTLs and QTTs
MSTRG.68946	rutin	eQTLs and QTTs
CsTGY15G0001853	quercetin galloylglucoside	eQTLs and QTTs
CsTGY12G0001597	camellikaempferoside C isomer 1	eQTLs and QTTs
MSTRG.57832	quercetin malonyl hexose	eQTLs and QTTs
CsTGY12G0000551	oleiferasaponin C5	eQTLs and QTTs
CsTGY13G0002448	unknown trimeric proanthocyanidin isomer 2	eQTLs and QTTs
CsTGY10G0000655	xanifolia-Y0 isomer	eQTLs and QTTs
MSTRG.64292	kaempferol 3-(p-coumaroyl-rhamnosyl)rutinoside-7-rhamnoside isomer 2	eQTLs and QTTs
MSTRG.58445	kaempferol deoxyhexose-hexose-deoxyhexose isomer 2	eQTLs and QTTs
MSTRG.49817	epiafzelechin 3-O-gallate-(4β→6)-epigallocatechin 3-O-gallate	eQTLs and QTTs
CsTGY12G0001347	xanifolia-Y0 isomer	eQTLs and QTTs
CsTGY13G0000693	xanifolia-Y0 isomer	eQTLs and QTTs
MSTRG.54586	ribonic acid	eQTLs and QTTs
MSTRG.59587	theasinensin B isomer 1	eQTLs and QTTs
MSTRG.49751	unknown trimeric proanthocyanidin isomer 2	eQTLs and QTTs
CsTGY11G0000149	quercetin malonyl hexose	eQTLs and QTTs
MSTRG.48769	saponin Iac	eQTLs and QTTs
CsTGY10G0000460	kaempferol 3-O-rutinoside	eQTLs and QTTs
MSTRG.59852	prodelphinidin B isomer 3	eQTLs and QTTs
MSTRG.49920	quercetin 3-O-(2G-p-coumaroyl-3G-O-β-L-arabinosyl-3R-O-β-D-rhamnosylrutinoside)	eQTLs and QTTs
CsTGY14G0001748	isovitexin	eQTLs and QTTs
CsTGY14G0000349	chlorogenic acid	eQTLs and QTTs
CsTGY11G0001825	phenylethyl primeveroside isomer 1	eQTLs and QTTs
CsTGY13G0001734	ribonic acid	eQTLs and QTTs
CsTGY12G0000662	procyanidin B3	eQTLs and QTTs
CsTGY14G0001469	rutin	eQTLs and QTTs
CsTGY12G0001994	hexahydroxydiphenoyl-glucose	eQTLs and QTTs
CsTGY15G0000697	ECG-EGCG dimer isomer 1	eQTLs and QTTs
CsTGY15G0000050	kaempferol 3-O-[2""-(4'""-acetyl-rhamnosyl)-6""-glucosyl] glucoside isomer 1	eQTLs and QTTs
CsTGY14G0001672	saponin Iac	eQTLs and QTTs
CsTGY15G0000997	quercetin hexose deoxyhexose	eQTLs and QTTs
CsTGY14G0000249	theasinensin A	eQTLs and QTTs
CsTGY11G0000447	prodelphinidin B isomer 3	eQTLs and QTTs
MSTRG.62740	quercetin malonyl hexose	eQTLs and QTTs
MSTRG.65744	epiafzelechin 3-O-gallate-(4β→6)-epigallocatechin 3-O-gallate	eQTLs and QTTs
MSTRG.66866	epiafzelechin 3-O-gallate-(4β→6)-epigallocatechin 3-O-gallate	eQTLs and QTTs
CsTGY12G0000791	hexahydroxydiphenoyl-glucose	eQTLs and QTTs
CsTGY13G0001147	a possible galloylated trimeric proanthocyanidin, isomer of 6.51_525.1026n	eQTLs and QTTs
CsTGY11G0000452	isovitexin	eQTLs and QTTs
CsTGY12G0001883	rutin	eQTLs and QTTs
MSTRG.52968	isorhamnetin coumaroylhexose	eQTLs and QTTs
MSTRG.48285	galloylprodelphinidin dimer isomer 2	eQTLs and QTTs
CsTGY15G0000272	galloyl HHDP-glucose	eQTLs and QTTs
MSTRG.66842	epigallocatechin digallate isomer 2	eQTLs and QTTs
MSTRG.61835	rutin	eQTLs and QTTs
MSTRG.59521	ribonic acid	eQTLs and QTTs
CsTGY12G0000122	hexahydroxydiphenoyl-glucose	eQTLs and QTTs
MSTRG.52739	chlorogenic acid	eQTLs and QTTs
CsTGY15G0000372	ribonic acid	eQTLs and QTTs
MSTRG.62095	kaempferol 3-arabinoside	eQTLs and QTTs
CsTGY11G0000173	sucrose	eQTLs and QTTs
CsTGY11G0001031	quercetin 3-O-glucoside	eQTLs and QTTs
CsTGY10G0000010	(E)GC-(E)CG dimer isomer 1	eQTLs and QTTs
CsTGY10G0000092	hexahydroxydiphenoyl-glucose	eQTLs and QTTs
CsTGY15G0001486	xanifolia-Y0 isomer	eQTLs and QTTs
MSTRG.57021	saponin Iac	eQTLs and QTTs
CsTGY13G0001762	ECG-EGCG dimer isomer 1	eQTLs and QTTs
CsTGY11G0000866	EC-(4β→8)-ECG-(4β→8)-C	eQTLs and QTTs
CsTGY10G0000533	xanifolia-Y0 isomer	eQTLs and QTTs
MSTRG.60438	ECG-EGCG dimer isomer 1	eQTLs and QTTs
MSTRG.57001	yemuoside I isomer 2	eQTLs and QTTs
CsTGY14G0001787	kaempferol-3-O-[4""""-O-acetyl-a-L-rhamnopyranosyl-(1→6)]-[β-D-glucopyranosyl-(1→2)]-β-glucopyranoside	eQTLs and QTTs
CsTGY15G0000361	quercetin malonyl hexose	eQTLs and QTTs
CsTGY13G0001032	kaempferol 3-O-galactoside	eQTLs and QTTs
CsTGY11G0001105	tragopogonsaponin E	eQTLs and QTTs
CsTGY10G0001954	EC-GC dimer isomer 6	eQTLs and QTTs
CsTGY15G0000005	linalool primeveroside isomer 1	eQTLs and QTTs
MSTRG.68711	camellikaempferoside A isomer 2	eQTLs and QTTs
MSTRG.65549	tencissoside C isomer 2	eQTLs and QTTs
CsTGY11G0000867	ribonic acid	eQTLs and QTTs
CsTGY15G0000642	epigallocatechin digallate isomer 2	eQTLs and QTTs
CsTGY13G0002358	ECG-EGCG dimer	eQTLs and QTTs
CsTGY14G0001765	EC-GC dimer isomer 3	eQTLs and QTTs
CsTGY11G0001378	digalloylprodelphinidin dimer	eQTLs and QTTs
CsTGY15G0001860	(E)GC-(E)CG dimer isomer 1	eQTLs and QTTs
CsTGY12G0001808	quercetin 3-O-(2G-p-coumaroyl-3G-O-β-L-arabinosyl-3R-O-β-D-rhamnosylrutinoside)	eQTLs and QTTs
CsTGY11G0000106	sucrose	eQTLs and QTTs
CsTGY14G0000297	rogachaponin	eQTLs and QTTs
CsTGY13G0000147	rutin	eQTLs and QTTs
MSTRG.55572	TR-Saponin C	eQTLs and QTTs
CsTGY15G0001381	quercetin hexose deoxyhexose	eQTLs and QTTs
CsTGY11G0001812	camellioside C isomer 1	eQTLs and QTTs
MSTRG.50729	a possible galloylated trimeric proanthocyanidin, isomer of 6.51_525.1026n	eQTLs and QTTs
MSTRG.50862	capilliposide II isomer 1	eQTLs and QTTs
MSTRG.50862	capilliposide II isomer 2	eQTLs and QTTs
CsTGY10G0002060	gallocatechin 3'-O-gallate	eQTLs and QTTs
CsTGY13G0001768	ECG-EGCG dimer isomer 1	eQTLs and QTTs
CsTGY11G0001373	calendulaglycoside A 6'-methyl ester	eQTLs and QTTs
CsTGY10G0001977	yemuoside I isomer 1	eQTLs and QTTs
MSTRG.53048	rutin	eQTLs and QTTs
MSTRG.58179	unknown trimeric proanthocyanidin isomer 2	eQTLs and QTTs
MSTRG.66008	kaempferol acetylhexose deoxyhexose isomer 3	eQTLs and QTTs
MSTRG.66563	ECG-EGCG dimer isomer 2	eQTLs and QTTs
CsTGY15G0000070	quercetin hexose deoxyhexose	eQTLs and QTTs
MSTRG.66971	ribonic acid	eQTLs and QTTs
CsTGY11G0002012	ribonic acid	eQTLs and QTTs
CsTGY10G0001967	kaempferol acetylhexose deoxyhexose isomer 3	eQTLs and QTTs
MSTRG.66827	quercetin hexose deoxyhexose	eQTLs and QTTs
CsTGY15G0000184	camellioside C isomer 2	eQTLs and QTTs
CsTGY14G0000250	EC-(4β→8)-ECG-(4β→8)-C	eQTLs and QTTs
CsTGY13G0001849	quercetin hexose deoxyhexose	eQTLs and QTTs
CsTGY14G0000286	rutin	eQTLs and QTTs
CsTGY15G0001910	xanifolia-Y0 isomer	eQTLs and QTTs
CsTGY14G0001943	EC-GC dimer isomer 6	eQTLs and QTTs
CsTGY13G0000116	echinocystic acid 3-O-[β-D-galactopyranosyl(1→2)]-[β-D-glucopyranosyl(1→2)-β-D-galactopyranosyl(1→3)]-β-D-glucuronopyranoside isomer 1	eQTLs and QTTs
CsTGY15G0001853	epigallocatechin digallate isomer 2	eQTLs and QTTs
CsTGY11G0000468	isovitexin	eQTLs and QTTs
CsTGY15G0000972	capilliposide I isomer 4	eQTLs and QTTs
CsTGY10G0000572	theasinensin A	eQTLs and QTTs
CsTGY10G0000856	xanifolia-Y0 isomer	eQTLs and QTTs
CsTGY12G0000167	kaempferol deoxyhexose-acetylhexose deoxyhexose isomer 2	eQTLs and QTTs
CsTGY10G0000544	saponin Iac	eQTLs and QTTs
CsTGY13G0000790	kaempferol 3-O-glucoside	eQTLs and QTTs
CsTGY10G0001948	ellagic acid isomer	eQTLs and QTTs
CsTGY14G0001786	kaempferol 3-(p-coumaroyl-rhamnosyl)rutinoside-7-rhamnoside isomer 2	eQTLs and QTTs
CsTGY14G0001178	chlorogenic acid	eQTLs and QTTs
CsTGY15G0001812	galloylprodelphinidin dimer isomer 1	eQTLs and QTTs
CsTGY15G0001812	galloylprodelphinidin dimer isomer 2	eQTLs and QTTs
CsTGY10G0001638	ECG-EGCG dimer isomer 1	eQTLs and QTTs
MSTRG.49226	sucrose	eQTLs and QTTs
CsTGY11G0000821	xanifolia-Y0 isomer	eQTLs and QTTs
CsTGY13G0001893	quercetin hexose deoxyhexose	eQTLs and QTTs
CsTGY15G0001755	kaempferol 3-neohesperidoside-7-(2""-p-coumaroylglucoside) isomer 3	eQTLs and QTTs
CsTGY15G0001796	hexahydroxydiphenoyl-glucose	eQTLs and QTTs
CsTGY13G0001653	quercetin hexose deoxyhexose	eQTLs and QTTs
CsTGY11G0001028	saponin Iac	eQTLs and QTTs
CsTGY11G0001308	chlorogenic acid	eQTLs and QTTs
CsTGY10G0001882	kaempferol acetylhexose deoxyhexose isomer 3	eQTLs and QTTs
CsTGY14G0001469	chlorogenic acid	eQTLs and QTTs
MSTRG.60799	xanifolia-Y0 isomer	eQTLs and QTTs
CsTGY11G0001513	methylgallate	eQTLs and QTTs
CsTGY14G0000312	isolariciresinol glucoside	eQTLs and QTTs
CsTGY13G0001146	(E)GC-(E)CG dimer isomer 2	eQTLs and QTTs
CsTGY13G0001146	(E)GC-(E)CG dimer isomer 3	eQTLs and QTTs
MSTRG.54811	capilliposide II isomer 1	eQTLs and QTTs
MSTRG.54811	capilliposide II isomer 2	eQTLs and QTTs
CsTGY12G0002109	quercetin hexose deoxyhexose	eQTLs and QTTs
CsTGY12G0001246	xanifolia-Y0 isomer	eQTLs and QTTs
CsTGY12G0000602	yemuoside I isomer 2	eQTLs and QTTs
CsTGY13G0002263	unknown trimeric proanthocyanidin isomer 2	eQTLs and QTTs
CsTGY15G0001119	quercetin 3-O-(2G-p-coumaroyl-3G-O-β-L-arabinosyl-3R-O-β-D-rhamnosylrutinoside)	eQTLs and QTTs
CsTGY10G0002195	digalloylglucose isomer 1	eQTLs and QTTs
CsTGY10G0002060	(E)GC-(E)CG dimer isomer 2	eQTLs and QTTs
CsTGY13G0001286	quercetin 3-(2''-p-hydroxybenzoyl-4''-p-coumaroylrhamnoside)	eQTLs and QTTs
CsTGY10G0000220	kaempferol 3-O-rutinoside	eQTLs and QTTs
CsTGY15G0000784	kaempferol 3-O-[2""-(4'""-acetyl-rhamnosyl)-6""-glucosyl] glucoside isomer 1	eQTLs and QTTs
CsTGY14G0000171	procyanidin B2	eQTLs and QTTs
CsTGY13G0000316	tragopogonsaponin E	eQTLs and QTTs
CsTGY11G0001119	saponin Iac	eQTLs and QTTs
CsTGY14G0000203	theasinensin A	eQTLs and QTTs
CsTGY15G0000229	digalloylprocyanidin dimer	eQTLs and QTTs
CsTGY12G0001677	camellioside C isomer 2	eQTLs and QTTs
CsTGY11G0000789	a possible galloylated trimeric proanthocyanidin, isomer of 6.51_525.1026n	eQTLs and QTTs
CsTGY13G0000646	theasinensin F	eQTLs and QTTs
MSTRG.50043	EC-GC dimer isomer 4	eQTLs and QTTs
CsTGY10G0001522	(E)GC-(E)CG dimer isomer 1	eQTLs and QTTs
CsTGY15G0001043	isorhamnetin coumaroylhexose	eQTLs and QTTs
CsTGY12G0001828	rutin	eQTLs and QTTs
CsTGY12G0000173	kaempferol deoxyhexose-hexose-deoxyhexose isomer 2	eQTLs and QTTs
MSTRG.64578	kaempferol 3-O-rutinoside	eQTLs and QTTs
CsTGY11G0000835	ECG-EGCG dimer isomer 1	eQTLs and QTTs
CsTGY11G0000835	ECG-EGCG dimer isomer 2	eQTLs and QTTs
CsTGY11G0000835	ECG-EGCG dimer isomer 3	eQTLs and QTTs
CsTGY14G0000424	ribonic acid	eQTLs and QTTs
CsTGY12G0000055	rutin	eQTLs and QTTs
CsTGY13G0001007	hexahydroxydiphenoyl-glucose	eQTLs and QTTs
CsTGY12G0000107	(E)GC-(E)CG dimer isomer 1	eQTLs and QTTs
CsTGY12G0000107	(E)GC-(E)CG dimer isomer 3	eQTLs and QTTs
CsTGY15G0001040	xanifolia-Y0 isomer	eQTLs and QTTs
CsTGY14G0000592	xanifolia-Y0 isomer	eQTLs and QTTs
CsTGY11G0002054	epicatechin 3-O-gallate	eQTLs and QTTs
MSTRG.49462	epigallocatechin digallate isomer 2	eQTLs and QTTs
CsTGY11G0001495	EC-GC dimer isomer 5	eQTLs and QTTs
CsTGY11G0001495	EC-GC dimer isomer 4	eQTLs and QTTs
MSTRG.53830	unknown kaempferol glycoside	eQTLs and QTTs
MSTRG.57230	kaempferol 3-neohesperidoside-7-rhamnoside	eQTLs and QTTs
CsTGY13G0000840	quercetin hexose deoxyhexose	eQTLs and QTTs
CsTGY11G0001299	taraninin (aka. EGC-EGCG-EGC)	eQTLs and QTTs
CsTGY12G0001278	epigallocatechin digallate isomer 2	eQTLs and QTTs
MSTRG.64021	galloylprodelphinidin dimer isomer 3	eQTLs and QTTs
CsTGY11G0000105	isolariciresinol glucoside	eQTLs and QTTs
CsTGY15G0001531	procyanidin B1	eQTLs and QTTs
CsTGY12G0001130	isorhamnetin coumaroylhexose	eQTLs and QTTs
CsTGY13G0001907	gallocatechin 3'-O-gallate	eQTLs and QTTs
CsTGY12G0000040	rutin	eQTLs and QTTs
MSTRG.48723	EC-GC dimer isomer 4	eQTLs and QTTs
CsTGY11G0001940	saponin Iac	eQTLs and QTTs
CsTGY13G0001699	rutin	eQTLs and QTTs
CsTGY14G0001019	kaempferol acetylhexose deoxyhexose isomer 3	eQTLs and QTTs
CsTGY11G0001498	methylgallate	eQTLs and QTTs
CsTGY10G0000705	isovitexin	eQTLs and QTTs
CsTGY15G0000240	echinocystic acid 3-O-[β-D-galactopyranosyl(1→2)]-[β-D-glucopyranosyl(1→2)-β-D-galactopyranosyl(1→3)]-β-D-glucuronopyranoside isomer 1	eQTLs and QTTs
MSTRG.50729	EC-GC dimer isomer 3	eQTLs and QTTs
CsTGY13G0001702	kaempferol 3-arabinoside	eQTLs and QTTs
CsTGY15G0000242	ECG-EGCG dimer	eQTLs and QTTs
MSTRG.66105	theacitrin 3-gallate	eQTLs and QTTs
MSTRG.53839	theasinensin A	eQTLs and QTTs
MSTRG.53839	theasinensin F	eQTLs and QTTs
CsTGY13G0001441	theasinensin F	eQTLs and QTTs
CsTGY11G0000787	xanifolia-Y0 isomer	eQTLs and QTTs
CsTGY12G0000028	rutin	eQTLs and QTTs
CsTGY10G0002389	C-diglucosylapigenin	eQTLs and QTTs
CsTGY14G0000536	kaempferol deoxyhexose-hexose-deoxyhexose isomer 2	eQTLs and QTTs
CsTGY11G0000276	capilliposide I isomer 1	eQTLs and QTTs
CsTGY11G0000276	capilliposide I isomer 3	eQTLs and QTTs
MSTRG.63305	saponin Iac	eQTLs and QTTs
CsTGY13G0000969	theasinensin F	eQTLs and QTTs
CsTGY13G0000969	theasinensin A	eQTLs and QTTs
MSTRG.69378	kaempferol hexose	eQTLs and QTTs
CsTGY13G0001526	kaempferol deoxyhexose-hexose-deoxyhexose isomer 1	eQTLs and QTTs
CsTGY11G0001776	kaempferol 3-neohesperidoside-7-(2""-p-coumaroylglucoside) isomer 1	eQTLs and QTTs
CsTGY10G0001954	a possible galloylated trimeric proanthocyanidin	eQTLs and QTTs
CsTGY15G0000521	EC-(4β→8)-ECG-(4β→8)-C	eQTLs and QTTs
MSTRG.50072	galloylprodelphinidin dimer isomer 3	eQTLs and QTTs
CsTGY13G0001683	epiafzelechin 3-O-gallate-(4β→6)-epigallocatechin 3-O-gallate	eQTLs and QTTs
CsTGY11G0001445	ECG-EGCG dimer isomer 1	eQTLs and QTTs
CsTGY11G0001445	ECG-EGCG dimer isomer 2	eQTLs and QTTs
CsTGY14G0001108	a possible galloylated trimeric proanthocyanidin	eQTLs and QTTs
CsTGY12G0001749	hexahydroxydiphenoyl-glucose	eQTLs and QTTs
CsTGY12G0000805	trigalloylglucose isomer 1	eQTLs and QTTs
CsTGY15G0000633	ECG-EGCG dimer isomer 1	eQTLs and QTTs
CsTGY15G0000633	ECG-EGCG dimer isomer 2	eQTLs and QTTs
CsTGY15G0000633	ECG-EGCG dimer isomer 3	eQTLs and QTTs
MSTRG.56509	camellioside C isomer 2	eQTLs and QTTs
MSTRG.67396	ECG-EGCG dimer isomer 1	eQTLs and QTTs
MSTRG.67396	ECG-EGCG dimer isomer 2	eQTLs and QTTs
MSTRG.67396	ECG-EGCG dimer isomer 3	eQTLs and QTTs
CsTGY13G0002457	(E)GC-(E)CG dimer isomer 1	eQTLs and QTTs
CsTGY13G0002457	(E)GC-(E)CG dimer isomer 3	eQTLs and QTTs
MSTRG.67117	quercetin hexose deoxyhexose	eQTLs and QTTs
CsTGY13G0001724	ribonic acid	eQTLs and QTTs
CsTGY10G0002055	gallocatechin 3'-O-gallate	eQTLs and QTTs
CsTGY12G0001875	rutin	eQTLs and QTTs
CsTGY14G0000169	rutin	eQTLs and QTTs
CsTGY14G0001002	catechin	eQTLs and QTTs
CsTGY13G0001652	galloylprodelphinidin dimer isomer 3	eQTLs and QTTs
CsTGY14G0001765	theasinensin F	eQTLs and QTTs
MSTRG.47997	kaempferol deoxyhexose-pentose-hexose	eQTLs and QTTs
MSTRG.59704	quercetin hexose deoxyhexose	eQTLs and QTTs
CsTGY13G0001234	xanifolia-Y0 isomer	eQTLs and QTTs
MSTRG.58281	3-galloylgallocatechin	eQTLs and QTTs
MSTRG.54060	chlorogenic acid	eQTLs and QTTs
CsTGY10G0001272	rutin	eQTLs and QTTs
CsTGY13G0000884	epigallocatechin digallate isomer 2	eQTLs and QTTs
CsTGY15G0001288	kaempferol deoxyhexose-hexose-deoxyhexose isomer 2	eQTLs and QTTs
MSTRG.50069	EC-GC dimer isomer 3	eQTLs and QTTs
CsTGY12G0001553	camellikaempferoside C isomer 1	eQTLs and QTTs
CsTGY12G0001553	camellikaempferoside C isomer 2	eQTLs and QTTs
CsTGY15G0001834	prodelphinidin B isomer 1	eQTLs and QTTs
CsTGY13G0000696	a possible galloylated trimeric proanthocyanidin	eQTLs and QTTs
CsTGY15G0001620	xanifolia-Y0 isomer	eQTLs and QTTs
CsTGY12G0002084	4',5,7-Trihydroxy-3-[2-O-α-L-rhamnopyranosyl-3 (or 4)-O-(4-hydroxy-trans-cinnamoyl)-6-O-(3-O-β-D-xylopyranosyl-alpha-L-rhamnopyranosyl)-β-D-galactopyranosyloxy]flavone	eQTLs and QTTs
CsTGY14G0000798	vitexin rhamnoside isomer 2	eQTLs and QTTs
CsTGY11G0001294	prodelphinidin B isomer 1	eQTLs and QTTs
MSTRG.62740	ECG-EGCG dimer isomer 1	eQTLs and QTTs
MSTRG.62740	ECG-EGCG dimer isomer 3	eQTLs and QTTs
CsTGY11G0001970	kaempferol acetylhexose deoxyhexose isomer 3	eQTLs and QTTs
CsTGY11G0001555	quercetin hexose deoxyhexose	eQTLs and QTTs
MSTRG.57440	EC-GC dimer isomer 3	eQTLs and QTTs
CsTGY14G0001398	xanifolia-Y0 isomer	eQTLs and QTTs
CsTGY15G0000533	gallocatechin 3'-O-gallate	eQTLs and QTTs
CsTGY15G0000058	kaempferol 3-O-[2""-(4'""-acetyl-rhamnosyl)-6""-glucosyl] glucoside isomer 1	eQTLs and QTTs
CsTGY13G0000696	(E)GC-(E)CG dimer isomer 1	eQTLs and QTTs
CsTGY12G0001661	quercetin 3-O-(2G-p-coumaroyl-3G-O-β-L-arabinosyl-3R-O-β-D-rhamnosylrutinoside)	eQTLs and QTTs
CsTGY13G0000696	(E)GC-(E)CG dimer isomer 3	eQTLs and QTTs
MSTRG.49540	hexahydroxydiphenoyl-glucose	eQTLs and QTTs
MSTRG.69036	EC-(4β→8)-ECG-(4β→8)-C	eQTLs and QTTs
CsTGY13G0001276	quercetin hexose deoxyhexose	eQTLs and QTTs
CsTGY14G0001152	prodelphinidin B isomer 1	eQTLs and QTTs
CsTGY10G0000677	xanifolia-Y0 isomer	eQTLs and QTTs
MSTRG.59223	epigallocatechin digallate isomer 2	eQTLs and QTTs
CsTGY11G0000642	digalloylglucose isomer 1	eQTLs and QTTs
CsTGY14G0000299	camellioside C isomer 2	eQTLs and QTTs
CsTGY10G0000616	capilliposide II isomer 1	eQTLs and QTTs
CsTGY10G0000616	capilliposide II isomer 2	eQTLs and QTTs
CsTGY10G0002491	isorhamnetin coumaroylhexose	eQTLs and QTTs
MSTRG.49746	(E)GC-(E)CG dimer isomer 1	eQTLs and QTTs
MSTRG.49746	(E)GC-(E)CG dimer isomer 2	eQTLs and QTTs
MSTRG.49746	(E)GC-(E)CG dimer isomer 3	eQTLs and QTTs
MSTRG.65823	ECG-EGCG dimer isomer 1	eQTLs and QTTs
MSTRG.65823	ECG-EGCG dimer isomer 2	eQTLs and QTTs
MSTRG.69753	catechin	eQTLs and QTTs
CsTGY13G0001680	kaempferol 3-arabinoside	eQTLs and QTTs
MSTRG.54896	citric acid	eQTLs and QTTs
CsTGY11G0001379	digalloylprodelphinidin dimer	eQTLs and QTTs
MSTRG.52800	procyanidin B3	eQTLs and QTTs
CsTGY12G0000610	araloside B isomer	eQTLs and QTTs
CsTGY10G0002032	theogallin	eQTLs and QTTs
MSTRG.58102	camellioside C isomer 2	eQTLs and QTTs
CsTGY13G0001439	digalloylprocyanidin dimer	eQTLs and QTTs
CsTGY15G0001682	a possible galloylated trimeric proanthocyanidin, isomer of 6.51_525.1026n	eQTLs and QTTs
CsTGY13G0000542	saponin Iac	eQTLs and QTTs
CsTGY13G0000233	saponin Iac	eQTLs and QTTs
MSTRG.63899	xanifolia-Y0 isomer	eQTLs and QTTs
CsTGY11G0001546	kaempferol hexose-deoxyhexose-deoxyhexose-hexose isomer 1	eQTLs and QTTs
CsTGY10G0002034	linalool primeveroside isomer 1	eQTLs and QTTs
CsTGY14G0001557	camellioside C isomer 2	eQTLs and QTTs
CsTGY14G0002470	a possible galloylated trimeric proanthocyanidin, isomer of 6.51_525.1026n	eQTLs and QTTs
CsTGY13G0001356	kaempferol 3-neohesperidoside-7-(2""-p-coumaroylglucoside) isomer 1	eQTLs and QTTs
CsTGY15G0000814	saponin Iac	eQTLs and QTTs
CsTGY15G0000043	quercetin hexose deoxyhexose	eQTLs and QTTs
CsTGY13G0001356	kaempferol 3-neohesperidoside-7-(2""-p-coumaroylglucoside) isomer 3	eQTLs and QTTs
MSTRG.48285	quercetin hexose deoxyhexose-pentose	eQTLs and QTTs
CsTGY10G0000094	ribonic acid	eQTLs and QTTs
MSTRG.68448	quercetin hexose deoxyhexose	eQTLs and QTTs
CsTGY13G0002169	quercetin galloylglucoside	eQTLs and QTTs
CsTGY11G0001656	EC-(4β→8)-ECG-(4β→8)-C	eQTLs and QTTs
CsTGY13G0001902	saponin Iac	eQTLs and QTTs
CsTGY14G0001679	linalool primeveroside isomer 1	eQTLs and QTTs
MSTRG.66840	rutin	eQTLs and QTTs
CsTGY12G0000792	digalloylglucose isomer 1	eQTLs and QTTs
CsTGY13G0001874	asterlingulatoside D	eQTLs and QTTs
CsTGY11G0001506	methylgallate	eQTLs and QTTs
CsTGY11G0001964	trigalloylglucose isomer 1	eQTLs and QTTs
CsTGY15G0000783	gallocatechin 3'-O-gallate	eQTLs and QTTs
MSTRG.61586	trigalloylglucose isomer 1	eQTLs and QTTs
MSTRG.62103	a possible galloylated trimeric proanthocyanidin, isomer of 6.51_525.1026n	eQTLs and QTTs
MSTRG.57574	quercetin hexose deoxyhexose	eQTLs and QTTs
CsTGY13G0001928	rutin	eQTLs and QTTs
CsTGY14G0001688	xanifolia-Y0 isomer	eQTLs and QTTs
CsTGY13G0001785	epiafzelechin 3-O-gallate-(4β→6)-epigallocatechin 3-O-gallate	eQTLs and QTTs
CsTGY11G0000840	kaempferol acetylhexose deoxyhexose isomer 3	eQTLs and QTTs
CsTGY11G0000719	kaempferol deoxyhexose-acetylhexose deoxyhexose isomer 1	eQTLs and QTTs
CsTGY14G0001296	EC-GC dimer isomer 3	eQTLs and QTTs
CsTGY10G0002019	ribonic acid	eQTLs and QTTs
CsTGY11G0000417	kaempferol 3-(p-coumaroyl-rhamnosyl)rutinoside-7-rhamnoside isomer 1	eQTLs and QTTs
CsTGY11G0001379	EC-GC dimer isomer 3	eQTLs and QTTs
CsTGY12G0000710	procyanidin trimer isomer 1	eQTLs and QTTs
CsTGY11G0001292	saponin Iac	eQTLs and QTTs
CsTGY15G0000698	hexahydroxydiphenoyl-glucose	eQTLs and QTTs
CsTGY10G0001675	catechin	eQTLs and QTTs
CsTGY15G0001353	tragopogonsaponin E	eQTLs and QTTs
MSTRG.59852	epigallocatechin digallate isomer 2	eQTLs and QTTs
CsTGY13G0001768	kaempferol hexose-deoxyhexose-deoxyhexose-hexose isomer 1	eQTLs and QTTs
CsTGY10G0002456	epicatechin	eQTLs and QTTs
CsTGY13G0000586	saponin Iac	eQTLs and QTTs
CsTGY15G0000364	sarmenoside II	eQTLs and QTTs
CsTGY12G0001269	a possible galloylated trimeric proanthocyanidin, isomer of 6.51_525.1026n	eQTLs and QTTs
MSTRG.54980	camellioside C isomer 1	eQTLs and QTTs
CsTGY13G0002372	isolariciresinol glucoside	eQTLs and QTTs
CsTGY13G0001913	rutin	eQTLs and QTTs
MSTRG.49942	quercetin 3-O-(2G-p-coumaroyl-3G-O-β-L-arabinosyl-3R-O-β-D-rhamnosylrutinoside)	eQTLs and QTTs
CsTGY15G0000370	kaempferol acetylhexose deoxyhexose isomer 1	eQTLs and QTTs
CsTGY15G0000370	kaempferol acetylhexose deoxyhexose isomer 2	eQTLs and QTTs
CsTGY11G0001039	(E)GC-(E)CG dimer isomer 3	eQTLs and QTTs
MSTRG.64179	camelliasaponin A1/A2	eQTLs and QTTs
CsTGY10G0000094	hexahydroxydiphenoyl-glucose	eQTLs and QTTs
CsTGY15G0001280	vitexin rhamnoside isomer 2	eQTLs and QTTs
CsTGY11G0000148	saponin 61	eQTLs and QTTs
CsTGY10G0000430	kaempferol 3-O-rutinoside	eQTLs and QTTs
CsTGY14G0001857	quercetin hexose deoxyhexose	eQTLs and QTTs
CsTGY10G0001754	kaempferol 3-(p-coumaroyl-rhamnosyl)rutinoside-7-rhamnoside isomer 2	eQTLs and QTTs
CsTGY12G0000081	calendulaglycoside A 6'-methyl ester	eQTLs and QTTs
CsTGY14G0001331	kaempferol deoxyhexose-acetylhexose deoxyhexose isomer 1	eQTLs and QTTs
CsTGY14G0001522	kaempferol deoxyhexose-acetylhexose deoxyhexose isomer 1	eQTLs and QTTs
CsTGY12G0001335	unknown trimeric proanthocyanidin isomer 2	eQTLs and QTTs
MSTRG.62707	procyanidin B3	eQTLs and QTTs
CsTGY12G0001619	(E)GC-(E)CG dimer isomer 2	eQTLs and QTTs
CsTGY13G0001907	kaempferol 3-arabinoside	eQTLs and QTTs
CsTGY13G0001719	a possible galloylated trimeric proanthocyanidin, isomer of 6.51_525.1026n	eQTLs and QTTs
MSTRG.57157	kaempferol hexose-deoxyhexose-deoxyhexose-hexose isomer 1	eQTLs and QTTs
CsTGY14G0001400	TR-Saponin C	eQTLs and QTTs
CsTGY10G0002516	a possible galloylated trimeric proanthocyanidin, isomer of 6.51_525.1026n	eQTLs and QTTs
MSTRG.65227	a possible galloylated trimeric proanthocyanidin, isomer of 6.51_525.1026n	eQTLs and QTTs
CsTGY13G0000706	tragopogonsaponin E	eQTLs and QTTs
CsTGY14G0001599	xanifolia-Y0 isomer	eQTLs and QTTs
CsTGY15G0001840	theacrine	eQTLs and QTTs
CsTGY10G0001112	saponin Iac	eQTLs and QTTs
CsTGY10G0002381	ECG-EGCG dimer isomer 1	eQTLs and QTTs
CsTGY13G0002294	monogalloylglucose isomer 2	eQTLs and QTTs
MSTRG.53589	tragopogonsaponin E	eQTLs and QTTs
CsTGY10G0000821	kaempferol 3-O-[2""-(4'""-acetyl-rhamnosyl)-6""-glucosyl] glucoside isomer 1	eQTLs and QTTs
CsTGY10G0000821	kaempferol 3-O-[2""-(4'""-acetyl-rhamnosyl)-6""-glucosyl] glucoside isomer 2	eQTLs and QTTs
MSTRG.49853	procyanidin B1	eQTLs and QTTs
CsTGY15G0001827	3-galloylgallocatechin	eQTLs and QTTs
CsTGY11G0002116	camellikaempferoside C isomer 1	eQTLs and QTTs
MSTRG.69036	hexahydroxydiphenoyl-glucose	eQTLs and QTTs
CsTGY11G0000265	ECG-EGCG dimer isomer 1	eQTLs and QTTs
CsTGY11G0001753	ribonic acid	eQTLs and QTTs
MSTRG.55394	capilliposide II isomer 2	eQTLs and QTTs
MSTRG.55394	capilliposide II isomer 1	eQTLs and QTTs
CsTGY12G0001094	unknown trimeric proanthocyanidin isomer 1	eQTLs and QTTs
MSTRG.63214	calendulaglycoside A 6'-methyl ester	eQTLs and QTTs
MSTRG.58601	hexahydroxydiphenoyl-glucose	eQTLs and QTTs
CsTGY13G0001718	digalloylprodelphinidin dimer	eQTLs and QTTs
MSTRG.58818	ECG-EGCG dimer	eQTLs and QTTs
CsTGY11G0000146	sucrose	eQTLs and QTTs
CsTGY11G0000495	rutin	eQTLs and QTTs
MSTRG.54586	linalool primeveroside isomer 1	eQTLs and QTTs
MSTRG.59199	kaempferol 3-(p-coumaroyl-rhamnosyl)rutinoside-7-rhamnoside isomer 1	eQTLs and QTTs
MSTRG.59199	kaempferol 3-(p-coumaroyl-rhamnosyl)rutinoside-7-rhamnoside isomer 2	eQTLs and QTTs
MSTRG.67177	rutin	eQTLs and QTTs
MSTRG.50069	unknown trimeric proanthocyanidin isomer 2	eQTLs and QTTs
CsTGY14G0000944	unknown trimeric proanthocyanidin isomer 1	eQTLs and QTTs
CsTGY11G0000142	sucrose	eQTLs and QTTs
MSTRG.60808	camellioside C isomer 2	eQTLs and QTTs
CsTGY11G0000555	isovitexin	eQTLs and QTTs
CsTGY13G0001956	ECG-EGCG dimer	eQTLs and QTTs
CsTGY13G0002094	epigallocatechin digallate isomer 2	eQTLs and QTTs
MSTRG.60799	3-galloylgallocatechin	eQTLs and QTTs
CsTGY15G0000862	theasinensin B isomer 2	eQTLs and QTTs
CsTGY13G0000996	linalool primeveroside isomer 1	eQTLs and QTTs
CsTGY11G0001347	asterlingulatoside D	eQTLs and QTTs
CsTGY11G0000795	calendulaglycoside A 6'-methyl ester	eQTLs and QTTs
MSTRG.60452	prodelphinidin B isomer 3	eQTLs and QTTs
CsTGY12G0001736	galloylprodelphinidin dimer isomer 2	eQTLs and QTTs
CsTGY11G0001429	chlorogenic acid	eQTLs and QTTs
CsTGY15G0000135	quercetin hexose deoxyhexose	eQTLs and QTTs
CsTGY13G0001930	linalool primeveroside isomer 1	eQTLs and QTTs
MSTRG.54708	kaempferol acetylhexose deoxyhexose isomer 2	eQTLs and QTTs
MSTRG.55029	sanchakasaponin A	eQTLs and QTTs
CsTGY11G0001073	saponin Iac	eQTLs and QTTs
CsTGY12G0001874	EC-GC dimer isomer 4	eQTLs and QTTs
CsTGY10G0001972	yemuoside I isomer 1	eQTLs and QTTs
CsTGY11G0001475	theasinensin F	eQTLs and QTTs
CsTGY14G0001399	chlorogenic acid	eQTLs and QTTs
CsTGY11G0002035	galloylprodelphinidin dimer isomer 2	eQTLs and QTTs
CsTGY10G0001216	gallocatechin 3'-O-gallate	eQTLs and QTTs
CsTGY11G0002009	unknown trimeric proanthocyanidin isomer 1	eQTLs and QTTs
CsTGY13G0001735	paucin	eQTLs and QTTs
MSTRG.62740	hexahydroxydiphenoyl-glucose	eQTLs and QTTs
CsTGY15G0000775	kaempferol 3-(p-coumaroyl-rhamnosyl)rutinoside-7-rhamnoside isomer 1	eQTLs and QTTs
CsTGY15G0000775	kaempferol 3-(p-coumaroyl-rhamnosyl)rutinoside-7-rhamnoside isomer 2	eQTLs and QTTs
CsTGY11G0000821	yemuoside I isomer 1	eQTLs and QTTs
CsTGY11G0000121	kaempferol 3-(p-coumaroyl-rhamnosyl)rutinoside-7-rhamnoside isomer 1	eQTLs and QTTs
CsTGY11G0000121	kaempferol 3-(p-coumaroyl-rhamnosyl)rutinoside-7-rhamnoside isomer 2	eQTLs and QTTs
MSTRG.54060	digalloylprocyanidin dimer	eQTLs and QTTs
CsTGY10G0000229	epicatechin-(4α→8)-epicatechin 3,3'-digallate	eQTLs and QTTs
CsTGY14G0000377	hexahydroxydiphenoyl-glucose	eQTLs and QTTs
CsTGY11G0001053	procyanidin B2	eQTLs and QTTs
MSTRG.49750	ECG-EGCG dimer isomer 1	eQTLs and QTTs
MSTRG.49750	ECG-EGCG dimer isomer 2	eQTLs and QTTs
CsTGY11G0001738	saponin Iac	eQTLs and QTTs
CsTGY13G0001439	procyanidin B1	eQTLs and QTTs
MSTRG.54060	EC-EGCG dimer	eQTLs and QTTs
CsTGY13G0001956	ECG-EGCG dimer isomer 1	eQTLs and QTTs
CsTGY13G0001956	ECG-EGCG dimer isomer 2	eQTLs and QTTs
CsTGY13G0000857	(E)GC-(E)CG dimer isomer 3	eQTLs and QTTs
MSTRG.47367	ECG-EGCG dimer isomer 2	eQTLs and QTTs
MSTRG.68275	theasinensin B isomer 2	eQTLs and QTTs
CsTGY15G0000693	galloylprocyanidin dimer isomer 1	eQTLs and QTTs
MSTRG.58564	epiafzelechin 3-O-gallate-(4β→6)-epigallocatechin 3-O-gallate	eQTLs and QTTs
CsTGY11G0002067	saponin Iac	eQTLs and QTTs
CsTGY11G0002111	capilliposide II isomer 1	eQTLs and QTTs
CsTGY11G0002111	capilliposide II isomer 2	eQTLs and QTTs
CsTGY11G0001723	ribonic acid	eQTLs and QTTs
CsTGY13G0000996	epiafzelechin 3-O-gallate-(4β→6)-epigallocatechin 3-O-gallate	eQTLs and QTTs
CsTGY13G0001158	kaempferol acetylhexose deoxyhexose isomer 3	eQTLs and QTTs
CsTGY11G0000039	echinocystic acid 3-O-[β-D-galactopyranosyl(1→2)]-[β-D-glucopyranosyl(1→2)-β-D-galactopyranosyl(1→3)]-β-D-glucuronopyranoside isomer 2	eQTLs and QTTs
CsTGY13G0000705	kaempferol 3-(4''-(E)-p-coumaroylrobinobioside)-7-rhamnoside isomer 2	eQTLs and QTTs
CsTGY12G0001193	calendulaglycoside A 6'-methyl ester	eQTLs and QTTs
CsTGY15G0000119	theasinensin F	eQTLs and QTTs
MSTRG.69555	tragopogonsaponin E	eQTLs and QTTs
CsTGY10G0000430	digalloylglucose isomer 1	eQTLs and QTTs
CsTGY11G0002214	digalloylglucose isomer 1	eQTLs and QTTs
CsTGY15G0000974	kaempferol 3-neohesperidoside-7-(2""-p-coumaroylglucoside) isomer 1	eQTLs and QTTs
MSTRG.57825	procyanidin B1	eQTLs and QTTs
CsTGY12G0000374	ellagic acid isomer	eQTLs and QTTs
CsTGY15G0001483	vitexin rhamnoside isomer 2	eQTLs and QTTs
CsTGY10G0000514	procyanidin B3	eQTLs and QTTs
CsTGY13G0001007	theasinensin A	eQTLs and QTTs
CsTGY13G0001007	theasinensin F	eQTLs and QTTs
CsTGY14G0000037	galloylquinic acid	eQTLs and QTTs
CsTGY13G0001145	calendulaglycoside A 6'-methyl ester	eQTLs and QTTs
CsTGY14G0000700	epigallocatechin digallate isomer 2	eQTLs and QTTs
CsTGY15G0001513	catechin	eQTLs and QTTs
MSTRG.48540	EC-GC dimer isomer 1	eQTLs and QTTs
MSTRG.48540	EC-GC dimer isomer 4	eQTLs and QTTs
CsTGY14G0000979	theacitrin 3-gallate	eQTLs and QTTs
CsTGY13G0000921	catechin-(2'→2')-taxifolin	eQTLs and QTTs
CsTGY13G0000753	rutin	eQTLs and QTTs
CsTGY15G0000238	rutin	eQTLs and QTTs
CsTGY10G0001571	kaempferol 3-(6-acetylgalactoside)	eQTLs and QTTs
CsTGY14G0000753	TR-Saponin C	eQTLs and QTTs
CsTGY11G0000014	epigallocatechin digallate isomer 2	eQTLs and QTTs
CsTGY13G0002351	theasinensin F	eQTLs and QTTs
CsTGY12G0000708	kaempferol deoxyhexose-acetylhexose deoxyhexose isomer 1	eQTLs and QTTs
CsTGY12G0002046	hexahydroxydiphenoyl-glucose	eQTLs and QTTs
CsTGY12G0000107	EC-GC dimer isomer 3	eQTLs and QTTs
MSTRG.68894	galloylquinic acid	eQTLs and QTTs
CsTGY15G0001910	saponin Iac	eQTLs and QTTs
CsTGY12G0001666	ECG-EGCG dimer isomer 1	eQTLs and QTTs
CsTGY12G0001893	quercetin 3-O-(2G-p-coumaroyl-3G-O-β-L-arabinosyl-3R-O-β-D-rhamnosylrutinoside)	eQTLs and QTTs
CsTGY15G0000283	3-galloylgallocatechin	eQTLs and QTTs
CsTGY13G0002066	eupteleasaponin IV isomer 2	eQTLs and QTTs
CsTGY14G0001700	xanifolia-Y0 isomer	eQTLs and QTTs
CsTGY14G0001007	quercetin hexose deoxyhexose	eQTLs and QTTs
CsTGY14G0001848	catechin-(2'→2')-taxifolin	eQTLs and QTTs
CsTGY11G0001936	kaempferol-3-O-[4""""-O-acetyl-a-L-rhamnopyranosyl-(1→6)]-[β-D-glucopyranosyl-(1→2)]-β-glucopyranoside	eQTLs and QTTs
CsTGY13G0002299	unknown trimeric proanthocyanidin isomer 2	eQTLs and QTTs
CsTGY10G0001743	kaempferol acetylhexose deoxyhexose isomer 1	eQTLs and QTTs
CsTGY10G0000178	epigallocatechin digallate isomer 2	eQTLs and QTTs
CsTGY10G0000579	theasinensin A	eQTLs and QTTs
CsTGY11G0000110	quercetin hexose deoxyhexose	eQTLs and QTTs
CsTGY11G0001355	epigallocatechin digallate isomer 2	eQTLs and QTTs
CsTGY14G0000290	epicatechin 3-O-gallate	eQTLs and QTTs
CsTGY13G0001393	rutin	eQTLs and QTTs
MSTRG.56696	EC-GC dimer isomer 4	eQTLs and QTTs
CsTGY14G0000149	saponin Iac	eQTLs and QTTs
MSTRG.66834	epigallocatechin digallate isomer 2	eQTLs and QTTs
CsTGY14G0001334	quercetin hexose deoxyhexose	eQTLs and QTTs
CsTGY11G0002142	epicatechin 3-O-gallate	eQTLs and QTTs
CsTGY14G0000369	chlorogenic acid	eQTLs and QTTs
MSTRG.57157	kaempferol 3-O-galactoside	eQTLs and QTTs
MSTRG.58827	digalloylprodelphinidin dimer	eQTLs and QTTs
CsTGY14G0001409	procyanidin B1	eQTLs and QTTs
MSTRG.47367	epicatechin	eQTLs and QTTs
MSTRG.57233	(E)GC-(E)CG dimer isomer 1	eQTLs and QTTs
CsTGY12G0001141	kaempferol 3-O-[2""-(4'""-acetyl-rhamnosyl)-6""-glucosyl] glucoside isomer 1	eQTLs and QTTs
CsTGY12G0001438	quercetin 3-O-(2G-p-coumaroyl-3G-O-β-L-arabinosyl-3R-O-β-D-rhamnosylrutinoside)	eQTLs and QTTs
MSTRG.64578	digalloylprocyanidin dimer	eQTLs and QTTs
CsTGY11G0001280	kaempferol deoxyhexose-hexose-deoxyhexose-hexose isomer 2	eQTLs and QTTs
CsTGY15G0000239	saponin Iac	eQTLs and QTTs
CsTGY15G0001371	saponin Iac	eQTLs and QTTs
CsTGY14G0000205	saponin Iac	eQTLs and QTTs
CsTGY11G0002233	kaempferol 3-O-[2""-(4'""-acetyl-rhamnosyl)-6""-glucosyl] glucoside isomer 1	eQTLs and QTTs
CsTGY11G0002233	kaempferol 3-O-[2""-(4'""-acetyl-rhamnosyl)-6""-glucosyl] glucoside isomer 2	eQTLs and QTTs
MSTRG.67755	rutin	eQTLs and QTTs
MSTRG.53729	capilliposide II isomer 1	eQTLs and QTTs
MSTRG.53729	capilliposide II isomer 2	eQTLs and QTTs
CsTGY11G0000747	catechin-(2'→2')-taxifolin	eQTLs and QTTs
CsTGY13G0001954	epicatechin 3-O-gallate	eQTLs and QTTs
CsTGY11G0001208	hexahydroxydiphenoyl-glucose	eQTLs and QTTs
MSTRG.54905	3-galloylgallocatechin	eQTLs and QTTs
MSTRG.63811	epigallocatechin digallate isomer 2	eQTLs and QTTs
CsTGY14G0000970	epigallocatechin digallate isomer 2	eQTLs and QTTs
CsTGY10G0002493	a possible galloylated trimeric proanthocyanidin	eQTLs and QTTs
CsTGY14G0001731	hexahydroxydiphenoyl-glucose	eQTLs and QTTs
MSTRG.60158	procyanidin B3	eQTLs and QTTs
CsTGY15G0000273	gallocatechin 3'-O-gallate	eQTLs and QTTs
CsTGY11G0000128	galloylprodelphinidin dimer isomer 3	eQTLs and QTTs
MSTRG.54081	procyanidin B2	eQTLs and QTTs
CsTGY10G0000608	saponin Iac	eQTLs and QTTs
CsTGY13G0000382	xanifolia-Y0 isomer	eQTLs and QTTs
MSTRG.62491	quercetin hexose deoxyhexose	eQTLs and QTTs
CsTGY12G0000054	ellagic acid isomer	eQTLs and QTTs
CsTGY15G0001531	catechin	eQTLs and QTTs
MSTRG.65620	ECG-EGCG dimer isomer 1	eQTLs and QTTs
MSTRG.54496	kaempferol deoxyhexose-acetylhexose deoxyhexose isomer 2	eQTLs and QTTs
CsTGY14G0000423	saponin Iac	eQTLs and QTTs
MSTRG.62275	ribonic acid	eQTLs and QTTs
MSTRG.62001	kaempferol deoxyhexose-acetylhexose deoxyhexose isomer 1	eQTLs and QTTs
CsTGY13G0001319	kaempferol 3-neohesperidoside-7-(2""-p-coumaroylglucoside) isomer 1	eQTLs and QTTs
CsTGY13G0001319	kaempferol 3-neohesperidoside-7-(2""-p-coumaroylglucoside) isomer 3	eQTLs and QTTs
CsTGY13G0001106	kaempferol 3-arabinoside	eQTLs and QTTs
MSTRG.57280	isolariciresinol glucoside	eQTLs and QTTs
CsTGY10G0000393	TR-Saponin C	eQTLs and QTTs
MSTRG.49750	EC-(4β→8)-ECG-(4β→8)-C	eQTLs and QTTs
MSTRG.56696	kaempferol deoxyhexose-acetylhexose deoxyhexose isomer 2	eQTLs and QTTs
CsTGY11G0000800	ECG-EGCG dimer isomer 1	eQTLs and QTTs
CsTGY10G0001216	EC-(4β→8)-ECG-(4β→8)-C	eQTLs and QTTs
CsTGY11G0001556	a possible galloylated trimeric proanthocyanidin, isomer of 6.51_525.1026n	eQTLs and QTTs
CsTGY11G0000342	xanifolia-Y0 isomer	eQTLs and QTTs
CsTGY13G0001145	saponin Iac	eQTLs and QTTs
CsTGY13G0002457	prodelphinidin B isomer 3	eQTLs and QTTs
MSTRG.52632	acutanguloside E	eQTLs and QTTs
CsTGY10G0000080	epiafzelechin 3-O-gallate-(4β→6)-epigallocatechin 3-O-gallate	eQTLs and QTTs
CsTGY13G0001693	kaempferol deoxyhexose-acetylhexose deoxyhexose isomer 2	eQTLs and QTTs
MSTRG.60788	xanifolia-Y0 isomer	eQTLs and QTTs
MSTRG.56696	tencissoside C isomer 1	eQTLs and QTTs
CsTGY10G0001948	hexahydroxydiphenoyl-glucose	eQTLs and QTTs
CsTGY13G0002389	quercetin hexose deoxyhexose	eQTLs and QTTs
CsTGY13G0001072	saponin Iac	eQTLs and QTTs
MSTRG.49313	rutin	eQTLs and QTTs
CsTGY14G0000359	procyanidin trimer isomer 1	eQTLs and QTTs
CsTGY11G0001301	isorhamnetin coumaroylhexose	eQTLs and QTTs
CsTGY13G0001385	kaempferol 3-neohesperidoside-7-rhamnoside	eQTLs and QTTs
CsTGY11G0001899	rutin	eQTLs and QTTs
CsTGY15G0001474	kaempferol hexose	eQTLs and QTTs
CsTGY15G0001490	(E)GC-(E)CG dimer isomer 1	eQTLs and QTTs
CsTGY13G0001147	kaempferol deoxyhexose-hexose-deoxyhexose isomer 2	eQTLs and QTTs
CsTGY11G0000638	ribonic acid	eQTLs and QTTs
CsTGY13G0000514	epiafzelechin 3-O-gallate-(4β→6)-epigallocatechin 3-O-gallate	eQTLs and QTTs
CsTGY14G0000994	quercetin hexose deoxyhexose	eQTLs and QTTs
CsTGY10G0002388	C-diglucosylapigenin	eQTLs and QTTs
MSTRG.50784	epiafzelechin 3-gallate	eQTLs and QTTs
CsTGY14G0000211	theasinensin A	eQTLs and QTTs
MSTRG.50927	theacitrin 3-gallate	eQTLs and QTTs
CsTGY14G0000211	epicatechin	eQTLs and QTTs
CsTGY12G0001094	galloylprodelphinidin dimer isomer 1	eQTLs and QTTs
CsTGY12G0001094	galloylprodelphinidin dimer isomer 2	eQTLs and QTTs
CsTGY12G0001555	echinocystic acid 3-O-[β-D-galactopyranosyl(1→2)]-[β-D-glucopyranosyl(1→2)-β-D-galactopyranosyl(1→3)]-β-D-glucuronopyranoside isomer 1	eQTLs and QTTs
CsTGY12G0001555	echinocystic acid 3-O-[β-D-galactopyranosyl(1→2)]-[β-D-glucopyranosyl(1→2)-β-D-galactopyranosyl(1→3)]-β-D-glucuronopyranoside isomer 2	eQTLs and QTTs
CsTGY15G0001282	kaempferol acetylhexose deoxyhexose isomer 3	eQTLs and QTTs
MSTRG.51229	xanifolia-Y0 isomer	eQTLs and QTTs
CsTGY11G0001084	araloside B isomer	eQTLs and QTTs
MSTRG.65049	TR-Saponin C	eQTLs and QTTs
MSTRG.69449	EC-GC dimer isomer 4	eQTLs and QTTs
MSTRG.69449	EC-GC dimer isomer 5	eQTLs and QTTs
CsTGY12G0001569	xanifolia-Y0 isomer	eQTLs and QTTs
CsTGY13G0002079	digalloylglucose isomer 1	eQTLs and QTTs
MSTRG.68450	rutin	eQTLs and QTTs
CsTGY11G0002024	saponin Iac	eQTLs and QTTs
CsTGY14G0001331	(E)GC-(E)CG dimer isomer 1	eQTLs and QTTs
CsTGY14G0001331	(E)GC-(E)CG dimer isomer 3	eQTLs and QTTs
CsTGY11G0001119	calendulaglycoside A 6'-methyl ester	eQTLs and QTTs
CsTGY11G0001538	xanifolia-Y0 isomer	eQTLs and QTTs
MSTRG.50595	kaempferol 3-(p-coumaroyl-rhamnosyl)rutinoside-7-rhamnoside isomer 2	eQTLs and QTTs
MSTRG.50595	kaempferol 3-(p-coumaroyl-rhamnosyl)rutinoside-7-rhamnoside isomer 1	eQTLs and QTTs
CsTGY14G0000484	EC-GC dimer isomer 4	eQTLs and QTTs
CsTGY13G0001101	saponin Iac	eQTLs and QTTs
CsTGY11G0001764	quercetin 3-O-(2G-p-coumaroyl-3G-O-β-L-arabinosyl-3R-O-β-D-glucosylrutinoside) isomer	eQTLs and QTTs
CsTGY13G0002218	EC-GC dimer isomer 4	eQTLs and QTTs
CsTGY13G0002218	EC-GC dimer isomer 5	eQTLs and QTTs
MSTRG.62824	theasinensin F	eQTLs and QTTs
CsTGY15G0001492	ECG-EGCG dimer isomer 3	eQTLs and QTTs
CsTGY11G0000119	sucrose	eQTLs and QTTs
CsTGY12G0000132	4',5,7-Trihydroxy-3-[2-O-α-L-rhamnopyranosyl-3 (or 4)-O-(4-hydroxy-trans-cinnamoyl)-6-O-(3-O-β-D-xylopyranosyl-alpha-L-rhamnopyranosyl)-β-D-galactopyranosyloxy]flavone	eQTLs and QTTs
CsTGY13G0001393	catechin-(2'→2')-taxifolin	eQTLs and QTTs
CsTGY14G0000179	theasaponin E6	eQTLs and QTTs
CsTGY11G0001502	EC-GC dimer isomer 5	eQTLs and QTTs
CsTGY11G0001704	digalloylprodelphinidin dimer	eQTLs and QTTs
CsTGY13G0001738	gallocatechin 3'-O-gallate	eQTLs and QTTs
CsTGY14G0001480	kaempferol hexose	eQTLs and QTTs
CsTGY11G0001628	EC-GC dimer isomer 4	eQTLs and QTTs
CsTGY11G0001628	EC-GC dimer isomer 5	eQTLs and QTTs
MSTRG.62347	rutin	eQTLs and QTTs
MSTRG.54708	galloylquinic acid	eQTLs and QTTs
MSTRG.47723	capilliposide I isomer 3	eQTLs and QTTs
CsTGY10G0001456	saponin Iac	eQTLs and QTTs
CsTGY10G0002123	capilliposide II isomer 1	eQTLs and QTTs
CsTGY10G0002123	capilliposide II isomer 2	eQTLs and QTTs
MSTRG.60945	quercetin hexose deoxyhexose	eQTLs and QTTs
CsTGY12G0002109	a possible galloylated trimeric proanthocyanidin, isomer of 6.51_525.1026n	eQTLs and QTTs
MSTRG.62824	ECG-EGCG dimer isomer 1	eQTLs and QTTs
CsTGY11G0000597	digalloylprodelphinidin dimer	eQTLs and QTTs
CsTGY14G0000138	quercetin malonyl hexose	eQTLs and QTTs
CsTGY13G0001881	kaempferol 3-O-[2""-(4'""-acetyl-rhamnosyl)-6""-glucosyl] glucoside isomer 1	eQTLs and QTTs
CsTGY15G0000229	echinocystic acid 3-O-[β-D-galactopyranosyl(1→2)]-[β-D-glucopyranosyl(1→2)-β-D-galactopyranosyl(1→3)]-β-D-glucuronopyranoside isomer 2	eQTLs and QTTs
CsTGY13G0001881	kaempferol 3-O-[2""-(4'""-acetyl-rhamnosyl)-6""-glucosyl] glucoside isomer 2	eQTLs and QTTs
MSTRG.68986	EC-GC dimer isomer 1	eQTLs and QTTs
MSTRG.68986	EC-GC dimer isomer 2	eQTLs and QTTs
MSTRG.68986	EC-GC dimer isomer 4	eQTLs and QTTs
MSTRG.48792	kaempferol 3-(p-coumaroyl-rhamnosyl)rutinoside-7-rhamnoside isomer 1	eQTLs and QTTs
CsTGY13G0000898	chlorogenic acid	eQTLs and QTTs
CsTGY14G0001139	rutin	eQTLs and QTTs
CsTGY11G0000612	ECG-EGCG dimer isomer 3	eQTLs and QTTs
MSTRG.68275	a possible galloylated trimeric proanthocyanidin	eQTLs and QTTs
MSTRG.48112	EC-GC dimer isomer 4	eQTLs and QTTs
CsTGY14G0000326	theasinensin A	eQTLs and QTTs
CsTGY11G0001945	capilliposide II isomer 2	eQTLs and QTTs
MSTRG.68442	rutin	eQTLs and QTTs
MSTRG.58281	kaempferol 3-(4''-(E)-p-coumaroylrobinobioside)-7-rhamnoside isomer 1	eQTLs and QTTs
MSTRG.58281	kaempferol 3-(4''-(E)-p-coumaroylrobinobioside)-7-rhamnoside isomer 2	eQTLs and QTTs
MSTRG.48111	quercetin hexose deoxyhexose	eQTLs and QTTs
MSTRG.64579	kaempferol 3-O-rutinoside	eQTLs and QTTs
CsTGY13G0001147	isorhamnetin coumaroylhexose	eQTLs and QTTs
CsTGY13G0001928	epigallocatechin digallate isomer 2	eQTLs and QTTs
CsTGY11G0002004	kaempferol acetylhexose deoxyhexose isomer 3	eQTLs and QTTs
CsTGY10G0000894	linalool primeveroside isomer 1	eQTLs and QTTs
MSTRG.64578	galloylprocyanidin dimer isomer 2	eQTLs and QTTs
CsTGY11G0000698	xanifolia-Y0 isomer	eQTLs and QTTs
CsTGY14G0001409	kaempferol hexose	eQTLs and QTTs
MSTRG.61772	digalloylprocyanidin dimer	eQTLs and QTTs
CsTGY14G0000226	quercetin hexose deoxyhexose	eQTLs and QTTs
CsTGY11G0001917	kaempferol 3-(4''-(E)-p-coumaroylrobinobioside)-7-rhamnoside isomer 2	eQTLs and QTTs
CsTGY14G0001944	ribonic acid	eQTLs and QTTs
CsTGY13G0000874	ellagic acid isomer	eQTLs and QTTs
CsTGY11G0001917	acutanguloside E	eQTLs and QTTs
CsTGY11G0001462	camellioside C isomer 2	eQTLs and QTTs
MSTRG.55449	quercetin malonyl hexose	eQTLs and QTTs
CsTGY12G0001672	hexahydroxydiphenoyl-glucose	eQTLs and QTTs
CsTGY15G0000775	digalloylprocyanidin dimer	eQTLs and QTTs
CsTGY13G0000926	hexahydroxydiphenoyl-glucose	eQTLs and QTTs
CsTGY11G0001750	xanifolia-Y0 isomer	eQTLs and QTTs
MSTRG.64601	chlorogenic acid	eQTLs and QTTs
MSTRG.69753	procyanidin B1	eQTLs and QTTs
MSTRG.69753	procyanidin B3	eQTLs and QTTs
CsTGY11G0000210	yemuoside I isomer 2	eQTLs and QTTs
CsTGY10G0001591	malonylastragalin	eQTLs and QTTs
CsTGY14G0002203	ribonic acid	eQTLs and QTTs
MSTRG.64542	phenylethyl primeveroside isomer 2	eQTLs and QTTs
MSTRG.65874	catechin	eQTLs and QTTs
CsTGY15G0000348	hexahydroxydiphenoyl-glucose	eQTLs and QTTs
CsTGY15G0001577	kaempferol 3-(p-coumaroyl-rhamnosyl)rutinoside-7-rhamnoside isomer 1	eQTLs and QTTs
CsTGY11G0000578	saponin Iac	eQTLs and QTTs
CsTGY14G0000229	epicatechin	eQTLs and QTTs
CsTGY11G0000461	linalool primeveroside isomer 1	eQTLs and QTTs
CsTGY15G0001887	quercetin hexose deoxyhexose	eQTLs and QTTs
CsTGY12G0001882	galloylprodelphinidin dimer isomer 1	eQTLs and QTTs
CsTGY13G0002445	quercetin malonyl hexose	eQTLs and QTTs
MSTRG.57832	catechin	eQTLs and QTTs
CsTGY15G0001168	kaempferol 3-neohesperidoside-7-(2""-p-coumaroylglucoside) isomer 1	eQTLs and QTTs
CsTGY14G0000593	theasinensin A	eQTLs and QTTs
MSTRG.48376	quercetin hexose deoxyhexose	eQTLs and QTTs
CsTGY14G0000593	theasinensin F	eQTLs and QTTs
CsTGY13G0001036	hexahydroxydiphenoyl-glucose	eQTLs and QTTs
CsTGY12G0002112	8-C-ascorbylepigallocatechin 3-gallate	eQTLs and QTTs
MSTRG.54586	chlorogenic acid	eQTLs and QTTs
CsTGY10G0001217	xanifolia-Y0 isomer	eQTLs and QTTs
CsTGY12G0001599	saponin Iac	eQTLs and QTTs
CsTGY10G0000243	kaempferol 3-(6G-malonylneohesperidoside)	eQTLs and QTTs
CsTGY11G0000447	ECG-EGCG dimer isomer 1	eQTLs and QTTs
CsTGY13G0002466	saponin Iac	eQTLs and QTTs
CsTGY11G0001077	yemuoside I isomer 1	eQTLs and QTTs
CsTGY10G0000934	xanifolia-Y0 isomer	eQTLs and QTTs
CsTGY10G0002434	saponin Iac	eQTLs and QTTs
CsTGY13G0002352	EC-(4β→8)-ECG-(4β→8)-C	eQTLs and QTTs
MSTRG.47367	epigallocatechin digallate isomer 2	eQTLs and QTTs
CsTGY11G0000275	menthanetriol glucoside	eQTLs and QTTs
CsTGY11G0000982	quercetin hexose deoxyhexose	eQTLs and QTTs
MSTRG.55399	rutin	eQTLs and QTTs
MSTRG.47602	rutin	eQTLs and QTTs
MSTRG.69908	digalloylprodelphinidin dimer	eQTLs and QTTs
CsTGY14G0001532	(E)GC-(E)CG dimer isomer 2	eQTLs and QTTs
MSTRG.59852	quercetin hexose deoxyhexose	eQTLs and QTTs
CsTGY11G0001468	kaempferol 3-arabinoside	eQTLs and QTTs
CsTGY15G0001052	quercetin galloylglucoside	eQTLs and QTTs
CsTGY14G0002295	quercetin hexose deoxyhexose	eQTLs and QTTs
CsTGY14G0000756	acutanguloside E	eQTLs and QTTs
CsTGY15G0000242	epiafzelechin 3-O-gallate-(4β→6)-epigallocatechin 3-O-gallate	eQTLs and QTTs
CsTGY12G0001193	kaempferol acetylhexose deoxyhexose isomer 3	eQTLs and QTTs
MSTRG.63861	gallocatechin 3'-O-gallate	eQTLs and QTTs
CsTGY14G0001688	saponin Iac	eQTLs and QTTs
MSTRG.66833	epigallocatechin digallate isomer 2	eQTLs and QTTs
MSTRG.56220	theasinensin B isomer 2	eQTLs and QTTs
CsTGY14G0001896	rutin	eQTLs and QTTs
CsTGY12G0001531	sucrose	eQTLs and QTTs
CsTGY14G0001152	unknown trimeric proanthocyanidin isomer 1	eQTLs and QTTs
CsTGY13G0000749	kaempferol 3-O-rutinoside	eQTLs and QTTs
CsTGY10G0001952	kaempferol acetylhexose deoxyhexose isomer 3	eQTLs and QTTs
MSTRG.54810	procyanidin B2	eQTLs and QTTs
CsTGY13G0001211	xanifolia-Y0 isomer	eQTLs and QTTs
CsTGY11G0001783	saponin Iac	eQTLs and QTTs
CsTGY14G0000158	calendulaglycoside A 6'-methyl ester	eQTLs and QTTs
CsTGY12G0002057	isolariciresinol glucoside	eQTLs and QTTs
CsTGY11G0000998	xanifolia-Y0 isomer	eQTLs and QTTs
CsTGY15G0001514	echinocystic acid 3-O-[β-D-galactopyranosyl(1→2)]-[β-D-glucopyranosyl(1→2)-β-D-galactopyranosyl(1→3)]-β-D-glucuronopyranoside isomer 1	eQTLs and QTTs
CsTGY14G0002386	paucin	eQTLs and QTTs
CsTGY14G0002323	quercetin hexose deoxyhexose	eQTLs and QTTs
MSTRG.62347	quercetin malonyl hexose	eQTLs and QTTs
CsTGY13G0001152	kaempferol acetylhexose deoxyhexose isomer 3	eQTLs and QTTs
CsTGY10G0000660	EC-GC dimer isomer 4	eQTLs and QTTs
CsTGY13G0001928	trigalloylglucose isomer 1	eQTLs and QTTs
CsTGY15G0001242	epigallocatechin digallate isomer 2	eQTLs and QTTs
MSTRG.49727	ECG-EGCG dimer isomer 1	eQTLs and QTTs
CsTGY11G0000213	ribonic acid	eQTLs and QTTs
CsTGY15G0001490	kaempferol hexose	eQTLs and QTTs
CsTGY11G0000217	camelliasaponin A1/A2	eQTLs and QTTs
MSTRG.55647	hexahydroxydiphenoyl-glucose	eQTLs and QTTs
CsTGY13G0001576	xanifolia-Y3 isomer 1	eQTLs and QTTs
CsTGY11G0001280	ECG-EGCG dimer isomer 1	eQTLs and QTTs
CsTGY15G0000995	epigallocatechin digallate isomer 2	eQTLs and QTTs
CsTGY14G0001520	(E)GC-(E)CG dimer isomer 2	eQTLs and QTTs
CsTGY11G0000831	camellikaempferoside A isomer 1	eQTLs and QTTs
CsTGY11G0000831	camellikaempferoside A isomer 2	eQTLs and QTTs
CsTGY11G0001808	EC-(4β→8)-ECG-(4β→8)-C	eQTLs and QTTs
MSTRG.68450	quercetin hexose deoxyhexose	eQTLs and QTTs
CsTGY10G0001458	prodelphinidin B isomer 1	eQTLs and QTTs
CsTGY15G0001682	unknown trimeric proanthocyanidin isomer 2	eQTLs and QTTs
CsTGY14G0000109	calendulaglycoside A 6'-methyl ester	eQTLs and QTTs
CsTGY13G0001652	digalloylprodelphinidin dimer	eQTLs and QTTs
CsTGY10G0001655	epigallocatechin digallate isomer 2	eQTLs and QTTs
CsTGY12G0000914	quercetin hexose deoxyhexose	eQTLs and QTTs
CsTGY13G0000850	xanifolia-Y0 isomer	eQTLs and QTTs
CsTGY14G0001107	kaempferol acetylhexose deoxyhexose isomer 3	eQTLs and QTTs
CsTGY11G0000697	xanifolia-Y0 isomer	eQTLs and QTTs
CsTGY15G0001164	EC-GC dimer isomer 4	eQTLs and QTTs
MSTRG.59902	isorhamnetin coumaroylhexose	eQTLs and QTTs
CsTGY15G0000628	tetragalloyl glucose	eQTLs and QTTs
CsTGY14G0001408	theasinensin F	eQTLs and QTTs
MSTRG.56701	epigallocatechin digallate isomer 2	eQTLs and QTTs
CsTGY14G0001159	eupteleasaponin IV isomer 2	eQTLs and QTTs
CsTGY10G0001856	methylgallate	eQTLs and QTTs
CsTGY11G0001516	theasinensin F	eQTLs and QTTs
MSTRG.50367	quercetin 3-O-(2G-p-coumaroyl-3G-O-β-L-arabinosyl-3R-O-β-D-rhamnosylrutinoside)	eQTLs and QTTs
CsTGY14G0001942	theasinensin F	eQTLs and QTTs
MSTRG.56567	EC-GC dimer isomer 5	eQTLs and QTTs
MSTRG.59771	ribonic acid	eQTLs and QTTs
MSTRG.65517	(E)GC-(E)CG dimer isomer 1	eQTLs and QTTs
MSTRG.65517	(E)GC-(E)CG dimer isomer 2	eQTLs and QTTs
MSTRG.65517	(E)GC-(E)CG dimer isomer 3	eQTLs and QTTs
MSTRG.63866	xanifolia-Y0 isomer	eQTLs and QTTs
CsTGY12G0002009	capilliposide II isomer 1	eQTLs and QTTs
CsTGY12G0002009	capilliposide II isomer 2	eQTLs and QTTs
MSTRG.48913	galloylprodelphinidin dimer isomer 1	eQTLs and QTTs
MSTRG.48913	galloylprodelphinidin dimer isomer 2	eQTLs and QTTs
CsTGY14G0000685	epigallocatechin digallate isomer 2	eQTLs and QTTs
CsTGY14G0001113	a possible galloylated trimeric proanthocyanidin, isomer of 6.51_525.1026n	eQTLs and QTTs
CsTGY13G0000015	saponin Iac	eQTLs and QTTs
MSTRG.48913	unknown kaempferol glycoside	eQTLs and QTTs
MSTRG.69604	a possible galloylated trimeric proanthocyanidin, isomer of 6.51_525.1026n	eQTLs and QTTs
MSTRG.60320	3-galloylgallocatechin	eQTLs and QTTs
MSTRG.55256	calendulaglycoside A 6'-methyl ester	eQTLs and QTTs
CsTGY11G0001575	(E)GC-(E)CG dimer isomer 1	eQTLs and QTTs
CsTGY14G0000507	ribonic acid	eQTLs and QTTs
CsTGY11G0000806	ECG-EGCG dimer isomer 3	eQTLs and QTTs
CsTGY14G0000972	epicatechin	eQTLs and QTTs
CsTGY15G0000817	quercetin malonyl hexose	eQTLs and QTTs
CsTGY13G0001001	procyanidin B2	eQTLs and QTTs
MSTRG.58676	EC-GC dimer isomer 4	eQTLs and QTTs
MSTRG.68527	rutin	eQTLs and QTTs
CsTGY13G0000382	isolariciresinol glucoside	eQTLs and QTTs
CsTGY12G0002077	a possible galloylated trimeric proanthocyanidin, isomer of 6.51_525.1026n	eQTLs and QTTs
CsTGY14G0002203	theasinensin A	eQTLs and QTTs
CsTGY12G0001607	rutin	eQTLs and QTTs
CsTGY13G0001538	kaempferol deoxyhexose-hexose-deoxyhexose isomer 1	eQTLs and QTTs
MSTRG.50340	saponin Iac	eQTLs and QTTs
CsTGY10G0001467	camellioside C isomer 2	eQTLs and QTTs
CsTGY15G0000975	quercetin hexose deoxyhexose	eQTLs and QTTs
CsTGY15G0000439	ECG-EGCG dimer isomer 1	eQTLs and QTTs
CsTGY15G0000439	ECG-EGCG dimer isomer 2	eQTLs and QTTs
CsTGY13G0000922	EC-GC dimer isomer 5	eQTLs and QTTs
CsTGY13G0000828	quercetin hexose deoxyhexose	eQTLs and QTTs
CsTGY13G0001236	saponin Iac	eQTLs and QTTs
CsTGY12G0001262	rutin	eQTLs and QTTs
CsTGY10G0001926	kaempferol 3-O-β-D-glucopyranosyl(1→4)-[α-L-rhamnopyranosyl(1→6)]-β-D-glucopyranoside-7-O-[2-O-(E)-p-coumaroyl]-β-D-glucopyranoside	eQTLs and QTTs
MSTRG.53839	tetragalloyl glucose	eQTLs and QTTs
CsTGY14G0000931	TR-Saponin C	eQTLs and QTTs
CsTGY11G0002051	saponin Iac	eQTLs and QTTs
CsTGY15G0000439	ECG-EGCG dimer isomer 3	eQTLs and QTTs
CsTGY15G0000026	quercetin hexose deoxyhexose	eQTLs and QTTs
CsTGY11G0000242	EC-GC dimer isomer 4	eQTLs and QTTs
CsTGY11G0000808	saponin Iac	eQTLs and QTTs
CsTGY15G0000506	EC-GC dimer isomer 4	eQTLs and QTTs
CsTGY14G0000674	echinocystic acid 3-O-[β-D-galactopyranosyl(1→2)]-[β-D-glucopyranosyl(1→2)-β-D-galactopyranosyl(1→3)]-β-D-glucuronopyranoside isomer 2	eQTLs and QTTs
CsTGY11G0001690	ribonic acid	eQTLs and QTTs
MSTRG.52373	echinocystic acid 3-O-[β-D-galactopyranosyl(1→2)]-[β-D-glucopyranosyl(1→2)-β-D-galactopyranosyl(1→3)]-β-D-glucuronopyranoside isomer 2	eQTLs and QTTs
CsTGY10G0000337	digalloylglucose isomer 1	eQTLs and QTTs
MSTRG.54810	epicatechin	eQTLs and QTTs
MSTRG.56722	kaempferol deoxyhexose-acetylhexose deoxyhexose isomer 2	eQTLs and QTTs
MSTRG.55399	quercetin 3-O-(2G-p-coumaroyl-3G-O-β-L-arabinosyl-3R-O-β-D-glucosylrutinoside) isomer	eQTLs and QTTs
MSTRG.54783	rutin	eQTLs and QTTs
CsTGY14G0000680	EC-(4β→8)-ECG-(4β→8)-C	eQTLs and QTTs
CsTGY11G0001385	tencissoside C isomer 2	eQTLs and QTTs
CsTGY15G0000849	saponin Iac	eQTLs and QTTs
CsTGY15G0000272	procyanidin B1	eQTLs and QTTs
MSTRG.59871	procyanidin B1	eQTLs and QTTs
CsTGY13G0000218	trigalloylglucose isomer 1	eQTLs and QTTs
CsTGY14G0000187	kaempferol 3-(p-coumaroyl-rhamnosyl)rutinoside-7-rhamnoside isomer 1	eQTLs and QTTs
MSTRG.53598	tetragalloyl glucose	eQTLs and QTTs
CsTGY13G0001084	camelliasaponin A1/A2	eQTLs and QTTs
MSTRG.58818	quercetin hexose deoxyhexose-pentose	eQTLs and QTTs
CsTGY14G0001205	rutin	eQTLs and QTTs
CsTGY10G0001967	EC-GC dimer isomer 5	eQTLs and QTTs
CsTGY14G0000309	kaempferol 3-neohesperidoside-7-rhamnoside	eQTLs and QTTs
CsTGY12G0001929	rutin	eQTLs and QTTs
CsTGY13G0002294	epiafzelechin-epicatechin 3,3'-digallate isomer 2	eQTLs and QTTs
CsTGY11G0001017	camellidin III	eQTLs and QTTs
CsTGY10G0001688	calendulaglycoside A 6'-methyl ester	eQTLs and QTTs
CsTGY11G0000689	kaempferol 3-(p-coumaroyl-rhamnosyl)rutinoside-7-rhamnoside isomer 2	eQTLs and QTTs
MSTRG.66843	epigallocatechin digallate isomer 2	eQTLs and QTTs
CsTGY12G0002128	quercetin 3-O-(2G-p-coumaroyl-3G-O-β-L-arabinosyl-3R-O-β-D-rhamnosylrutinoside)	eQTLs and QTTs
CsTGY15G0001256	hexahydroxydiphenoyl-glucose	eQTLs and QTTs
CsTGY13G0001927	kaempferol 3-arabinoside	eQTLs and QTTs
CsTGY15G0001109	paucin	eQTLs and QTTs
CsTGY13G0000870	saponin Iac	eQTLs and QTTs
MSTRG.64919	galloylprodelphinidin dimer isomer 2	eQTLs and QTTs
CsTGY10G0000105	yemuoside I isomer 1	eQTLs and QTTs
CsTGY13G0002149	rutin	eQTLs and QTTs
CsTGY12G0002091	theasinensin F	eQTLs and QTTs
CsTGY12G0002091	theasinensin A	eQTLs and QTTs
CsTGY15G0000044	apigenin 6-C-glucoside 8-C-arabinoside	eQTLs and QTTs
CsTGY13G0002450	saponin Iac	eQTLs and QTTs
CsTGY10G0000699	xanifolia-Y0 isomer	eQTLs and QTTs
CsTGY14G0000158	saponin Iac	eQTLs and QTTs
CsTGY13G0001891	(E)GC-(E)CG dimer isomer 2	eQTLs and QTTs
MSTRG.63214	saponin Iac	eQTLs and QTTs
CsTGY10G0000879	saponin Iac	eQTLs and QTTs
CsTGY11G0001303	saponin Iac	eQTLs and QTTs
CsTGY10G0002010	a possible galloylated trimeric proanthocyanidin, isomer of 6.51_525.1026n	eQTLs and QTTs
CsTGY14G0000310	galloylprocyanidin dimer isomer 2	eQTLs and QTTs
MSTRG.63866	xanifolia-Y3 isomer 1	eQTLs and QTTs
CsTGY15G0001401	kaempferol 3-(p-coumaroyl-rhamnosyl)rutinoside-7-rhamnoside isomer 1	eQTLs and QTTs
CsTGY15G0001401	kaempferol 3-(p-coumaroyl-rhamnosyl)rutinoside-7-rhamnoside isomer 2	eQTLs and QTTs
CsTGY10G0001962	EC-GC dimer isomer 5	eQTLs and QTTs
CsTGY12G0001074	procyanidin B2	eQTLs and QTTs
CsTGY12G0001074	procyanidin B3	eQTLs and QTTs
CsTGY13G0002113	saponin Iac	eQTLs and QTTs
MSTRG.58218	kaempferol deoxyhexose-acetylhexose deoxyhexose isomer 2	eQTLs and QTTs
CsTGY15G0000213	saponin Iac	eQTLs and QTTs
CsTGY12G0001095	rutin	eQTLs and QTTs
CsTGY11G0001586	rogachaponin	eQTLs and QTTs
CsTGY15G0000432	linalool primeveroside isomer 2	eQTLs and QTTs
CsTGY14G0001434	(E)GC-(E)CG dimer isomer 1	eQTLs and QTTs
CsTGY15G0000116	(E)GC-(E)CG dimer isomer 1	eQTLs and QTTs
CsTGY11G0000986	isorhamnetin coumaroylhexose	eQTLs and QTTs
CsTGY14G0000037	galloylprocyanidin dimer isomer 2	eQTLs and QTTs
CsTGY12G0002109	(E)GC-(E)CG dimer isomer 1	eQTLs and QTTs
CsTGY10G0000657	EC-GC dimer isomer 1	eQTLs and QTTs
CsTGY12G0002109	(E)GC-(E)CG dimer isomer 3	eQTLs and QTTs
CsTGY13G0000806	EC-GC dimer isomer 4	eQTLs and QTTs
CsTGY11G0001894	quercetin hexose deoxyhexose	eQTLs and QTTs
CsTGY14G0000214	saponin Iac	eQTLs and QTTs
CsTGY12G0002046	EC-GC dimer isomer 4	eQTLs and QTTs
MSTRG.59572	yemuoside I isomer 2	eQTLs and QTTs
CsTGY13G0001355	kaempferol 3-neohesperidoside-7-(2""-p-coumaroylglucoside) isomer 1	eQTLs and QTTs
CsTGY13G0001355	kaempferol 3-neohesperidoside-7-(2""-p-coumaroylglucoside) isomer 3	eQTLs and QTTs
CsTGY15G0001504	theasinensin A	eQTLs and QTTs
CsTGY15G0001504	theasinensin F	eQTLs and QTTs
CsTGY12G0002042	hexahydroxydiphenoyl-glucose	eQTLs and QTTs
CsTGY10G0000679	saponin Iac	eQTLs and QTTs
CsTGY12G0001124	isolariciresinol glucoside	eQTLs and QTTs
CsTGY14G0001881	saponin Iac	eQTLs and QTTs
CsTGY10G0000614	(E)GC-(E)CG dimer isomer 1	eQTLs and QTTs
CsTGY10G0000614	(E)GC-(E)CG dimer isomer 3	eQTLs and QTTs
CsTGY11G0000098	camellioside H	eQTLs and QTTs
MSTRG.69588	xanifolia-Y0 isomer	eQTLs and QTTs
CsTGY10G0001921	ribonic acid	eQTLs and QTTs
CsTGY13G0000892	ellagic acid isomer	eQTLs and QTTs
CsTGY10G0001571	kaempferol hexose-deoxyhexose-deoxyhexose-hexose isomer 2	eQTLs and QTTs
CsTGY14G0001075	xanifolia-Y0 isomer	eQTLs and QTTs
CsTGY12G0001593	linalool primeveroside isomer 1	eQTLs and QTTs
CsTGY14G0000032	yemuoside I isomer 1	eQTLs and QTTs
MSTRG.68275	ECG-EGCG dimer isomer 3	eQTLs and QTTs
CsTGY14G0001881	rutin	eQTLs and QTTs
MSTRG.53123	kaempferol deoxyhexose-acetylhexose deoxyhexose isomer 2	eQTLs and QTTs
CsTGY10G0002415	theasinensin F	eQTLs and QTTs
CsTGY10G0002466	unknown trimeric proanthocyanidin isomer 2	eQTLs and QTTs
CsTGY10G0002493	unknown trimeric proanthocyanidin isomer 2	eQTLs and QTTs
MSTRG.68398	yemuoside I isomer 3	eQTLs and QTTs
MSTRG.68449	rutin	eQTLs and QTTs
CsTGY14G0001180	theasinensin F	eQTLs and QTTs
CsTGY11G0000031	TR-Saponin C	eQTLs and QTTs
CsTGY13G0000941	capilliposide II isomer 1	eQTLs and QTTs
CsTGY13G0000941	capilliposide II isomer 2	eQTLs and QTTs
CsTGY11G0001025	araloside B isomer	eQTLs and QTTs
CsTGY10G0002471	quercetin hexose deoxyhexose	eQTLs and QTTs
CsTGY15G0001594	galloylprocyanidin dimer isomer 1	eQTLs and QTTs
CsTGY10G0001638	theasinensin A	eQTLs and QTTs
CsTGY13G0001762	a possible galloylated trimeric proanthocyanidin, isomer of 6.51_525.1026n	eQTLs and QTTs
CsTGY10G0001638	theasinensin F	eQTLs and QTTs
CsTGY11G0002148	camelliquercetiside A	eQTLs and QTTs
MSTRG.64579	(E)GC-(E)CG dimer isomer 2	eQTLs and QTTs
CsTGY13G0001913	ribonic acid	eQTLs and QTTs
MSTRG.48457	ribonic acid	eQTLs and QTTs
CsTGY14G0001134	kaempferol acetylhexose deoxyhexose isomer 3	eQTLs and QTTs
MSTRG.50053	malonylastragalin	eQTLs and QTTs
CsTGY14G0001002	digalloylprodelphinidin dimer	eQTLs and QTTs
CsTGY10G0000657	quercetin hexose deoxyhexose	eQTLs and QTTs
MSTRG.54756	EC-EGCG dimer	eQTLs and QTTs
CsTGY15G0001853	quercetin 3-O-glucoside	eQTLs and QTTs
CsTGY12G0000182	kaempferol deoxyhexose-acetylhexose deoxyhexose isomer 2	eQTLs and QTTs
CsTGY12G0002014	saponin Iac	eQTLs and QTTs
CsTGY15G0000057	apigenin 6-C-glucoside 8-C-arabinoside	eQTLs and QTTs
CsTGY11G0000800	kaempferol 3-O-[2""-(4'""-acetyl-rhamnosyl)-6""-glucosyl] glucoside isomer 1	eQTLs and QTTs
CsTGY11G0000800	kaempferol 3-O-[2""-(4'""-acetyl-rhamnosyl)-6""-glucosyl] glucoside isomer 2	eQTLs and QTTs
MSTRG.66843	procyanidin B3	eQTLs and QTTs
CsTGY15G0000242	ECG-EGCG dimer isomer 1	eQTLs and QTTs
CsTGY15G0000242	ECG-EGCG dimer isomer 3	eQTLs and QTTs
CsTGY10G0001331	quercetin hexose deoxyhexose	eQTLs and QTTs
CsTGY12G0000851	rutin	eQTLs and QTTs
MSTRG.67057	ECG-EGCG dimer isomer 1	eQTLs and QTTs
MSTRG.67057	ECG-EGCG dimer isomer 2	eQTLs and QTTs
CsTGY10G0001660	kaempferol 3-(p-coumaroyl-rhamnosyl)rutinoside-7-rhamnoside isomer 1	eQTLs and QTTs
MSTRG.56744	quercetin hexose deoxyhexose	eQTLs and QTTs
CsTGY13G0001519	kaempferol deoxyhexose-hexose-deoxyhexose isomer 1	eQTLs and QTTs
CsTGY15G0000305	kaempferol 3-O-rutinoside	eQTLs and QTTs
MSTRG.60560	epigallocatechin digallate isomer 2	eQTLs and QTTs
CsTGY14G0001025	epigallocatechin digallate isomer 2	eQTLs and QTTs
CsTGY13G0002169	EC-GC dimer isomer 4	eQTLs and QTTs
CsTGY13G0001936	rutin	eQTLs and QTTs
CsTGY11G0002101	paucin	eQTLs and QTTs
CsTGY15G0000533	kaempferol 3-arabinoside	eQTLs and QTTs
CsTGY10G0002043	EC-GC dimer isomer 3	eQTLs and QTTs
MSTRG.59946	epigallocatechin digallate isomer 2	eQTLs and QTTs
CsTGY13G0002339	hexahydroxydiphenoyl-glucose	eQTLs and QTTs
CsTGY12G0001126	rutin	eQTLs and QTTs
CsTGY13G0000572	quercetin hexose deoxyhexose	eQTLs and QTTs
MSTRG.55770	kaempferol deoxyhexose-acetylhexose deoxyhexose isomer 2	eQTLs and QTTs
MSTRG.67728	hexahydroxydiphenoyl-glucose	eQTLs and QTTs
MSTRG.52991	theasinensin A	eQTLs and QTTs
CsTGY10G0002471	xanifolia-Y0 isomer	eQTLs and QTTs
CsTGY11G0000583	TR-Saponin C	eQTLs and QTTs
CsTGY13G0000640	xanifolia-Y0 isomer	eQTLs and QTTs
CsTGY13G0001680	quercetin hexose deoxyhexose	eQTLs and QTTs
MSTRG.53123	quercetin hexose deoxyhexose	eQTLs and QTTs
CsTGY11G0001882	3-galloylgallocatechin	eQTLs and QTTs
CsTGY13G0001472	quercetin hexose deoxyhexose	eQTLs and QTTs
MSTRG.54725	ribonic acid	eQTLs and QTTs
CsTGY12G0001888	epiafzelechin 3-O-gallate-(4β→6)-epigallocatechin 3-O-gallate	eQTLs and QTTs
CsTGY11G0000650	ECG-EGCG dimer isomer 1	eQTLs and QTTs
CsTGY11G0000650	ECG-EGCG dimer isomer 3	eQTLs and QTTs
CsTGY11G0000806	a possible galloylated trimeric proanthocyanidin, isomer of 6.51_525.1026n	eQTLs and QTTs
MSTRG.53937	EC-GC dimer isomer 3	eQTLs and QTTs
CsTGY11G0000031	xanifolia-Y0 isomer	eQTLs and QTTs
CsTGY13G0001103	hexahydroxydiphenoyl-glucose	eQTLs and QTTs
CsTGY13G0001553	xanifolia-Y3 isomer 1	eQTLs and QTTs
CsTGY14G0002501	gallocatechin 3'-O-gallate	eQTLs and QTTs
MSTRG.54725	tricetin	eQTLs and QTTs
MSTRG.57429	EC-GC dimer isomer 4	eQTLs and QTTs
CsTGY11G0000779	saponin Iac	eQTLs and QTTs
CsTGY12G0000356	oleiferasaponin C5	eQTLs and QTTs
CsTGY14G0001330	(E)GC-(E)CG dimer isomer 1	eQTLs and QTTs
CsTGY14G0001330	(E)GC-(E)CG dimer isomer 2	eQTLs and QTTs
CsTGY11G0000508	ECG-EGCG dimer isomer 1	eQTLs and QTTs
CsTGY12G0001273	kaempferol acetylhexose deoxyhexose isomer 2	eQTLs and QTTs
CsTGY12G0001273	kaempferol acetylhexose deoxyhexose isomer 1	eQTLs and QTTs
MSTRG.67561	rutin	eQTLs and QTTs
CsTGY11G0001751	xanifolia-Y0 isomer	eQTLs and QTTs
CsTGY13G0000884	ellagic acid isomer	eQTLs and QTTs
CsTGY13G0002310	epiafzelechin 3-gallate	eQTLs and QTTs
CsTGY13G0001890	ECG-EGCG dimer isomer 2	eQTLs and QTTs
CsTGY13G0001890	ECG-EGCG dimer isomer 3	eQTLs and QTTs
CsTGY10G0000350	digalloylglucose isomer 1	eQTLs and QTTs
CsTGY15G0000439	unknown trimeric proanthocyanidin isomer 2	eQTLs and QTTs
CsTGY10G0001207	xanifolia-Y0 isomer	eQTLs and QTTs
CsTGY14G0001296	EC-EGCG dimer	eQTLs and QTTs
MSTRG.57565	epiafzelechin 3-O-gallate-(4β→6)-epigallocatechin 3-O-gallate	eQTLs and QTTs
CsTGY13G0000439	prodelphinidin B isomer 1	eQTLs and QTTs
CsTGY12G0001954	kaempferol 3-O-[2""-(4'""-acetyl-rhamnosyl)-6""-glucosyl] glucoside isomer 2	eQTLs and QTTs
CsTGY12G0001954	kaempferol 3-O-[2""-(4'""-acetyl-rhamnosyl)-6""-glucosyl] glucoside isomer 1	eQTLs and QTTs
CsTGY14G0000152	kaempferol 3-neohesperidoside-7-(2""-p-coumaroylglucoside) isomer 1	eQTLs and QTTs
CsTGY14G0000215	xanifolia-Y0 isomer	eQTLs and QTTs
CsTGY13G0002358	digalloylprodelphinidin dimer	eQTLs and QTTs
CsTGY14G0000152	kaempferol 3-neohesperidoside-7-(2""-p-coumaroylglucoside) isomer 3	eQTLs and QTTs
CsTGY15G0001466	menthanetriol glucoside	eQTLs and QTTs
MSTRG.62024	kaempferol 3-arabinoside	eQTLs and QTTs
CsTGY15G0000432	rutin	eQTLs and QTTs
CsTGY11G0000138	galloylprodelphinidin dimer isomer 3	eQTLs and QTTs
CsTGY14G0001064	theasinensin F	eQTLs and QTTs
CsTGY14G0001409	unknown trimeric proanthocyanidin isomer 2	eQTLs and QTTs
CsTGY10G0002053	ribonic acid	eQTLs and QTTs
CsTGY13G0000989	epiafzelechin 3-O-gallate-(4β→6)-epigallocatechin 3-O-gallate	eQTLs and QTTs
CsTGY11G0000593	quercetin hexose deoxyhexose	eQTLs and QTTs
CsTGY12G0002098	kaempferol 3-(p-coumaroyl-rhamnosyl)rutinoside-7-rhamnoside isomer 1	eQTLs and QTTs
CsTGY11G0000489	hexahydroxydiphenoyl-glucose	eQTLs and QTTs
MSTRG.67493	paucin	eQTLs and QTTs
CsTGY10G0000238	chlorogenic acid	eQTLs and QTTs
CsTGY14G0001010	galloylprocyanidin dimer isomer 2	eQTLs and QTTs
MSTRG.60056	ECG-EGCG dimer isomer 1	eQTLs and QTTs
CsTGY11G0000795	kaempferol 3-(2''-rhamnosylrutinoside)	eQTLs and QTTs
CsTGY14G0001010	galloylprocyanidin dimer isomer 1	eQTLs and QTTs
CsTGY14G0000336	epicatechin	eQTLs and QTTs
CsTGY14G0000556	quercetin hexose deoxyhexose	eQTLs and QTTs
MSTRG.54060	ECG-EGCG dimer isomer 1	eQTLs and QTTs
MSTRG.54060	ECG-EGCG dimer isomer 2	eQTLs and QTTs
MSTRG.49922	saponin Iac	eQTLs and QTTs
CsTGY10G0001310	theasinensin F	eQTLs and QTTs
MSTRG.53839	ribonic acid	eQTLs and QTTs
CsTGY12G0001919	kaempferol 3-O-[2""-(4'""-acetyl-rhamnosyl)-6""-glucosyl] glucoside isomer 1	eQTLs and QTTs
CsTGY12G0001919	kaempferol 3-O-[2""-(4'""-acetyl-rhamnosyl)-6""-glucosyl] glucoside isomer 2	eQTLs and QTTs
MSTRG.54198	kaempferol hexose-deoxyhexose-deoxyhexose-hexose isomer 1	eQTLs and QTTs
MSTRG.50789	ellagic acid isomer	eQTLs and QTTs
CsTGY13G0000980	kaempferol acetylhexose deoxyhexose isomer 3	eQTLs and QTTs
CsTGY14G0002351	prodelphinidin B isomer 3	eQTLs and QTTs
CsTGY10G0000382	gallocatechin 3'-O-gallate	eQTLs and QTTs
CsTGY13G0001060	hexahydroxydiphenoyl-glucose	eQTLs and QTTs
CsTGY12G0001264	ribonic acid	eQTLs and QTTs
CsTGY11G0000365	xanifolia-Y0 isomer	eQTLs and QTTs
MSTRG.54274	camellioside C isomer 2	eQTLs and QTTs
CsTGY10G0000250	epicatechin-(4α→8)-epicatechin 3,3'-digallate	eQTLs and QTTs
CsTGY13G0001762	quercetin hexose deoxyhexose	eQTLs and QTTs
CsTGY10G0000654	kaempferol deoxyhexose-hexose-deoxyhexose isomer 2	eQTLs and QTTs
CsTGY15G0001065	hexahydroxydiphenoyl-glucose	eQTLs and QTTs
CsTGY11G0001947	hexahydroxydiphenoyl-glucose	eQTLs and QTTs
CsTGY14G0000605	gallocatechin 3'-O-gallate	eQTLs and QTTs
CsTGY12G0001006	ECG-EGCG dimer isomer 1	eQTLs and QTTs
CsTGY15G0000372	hexahydroxydiphenoyl-glucose	eQTLs and QTTs
CsTGY15G0001495	echinocystic acid 3-O-[β-D-galactopyranosyl(1→2)]-[β-D-glucopyranosyl(1→2)-β-D-galactopyranosyl(1→3)]-β-D-glucuronopyranoside isomer 1	eQTLs and QTTs
MSTRG.49817	ECG-EGCG dimer isomer 1	eQTLs and QTTs
CsTGY10G0001153	EC-GC dimer isomer 4	eQTLs and QTTs
CsTGY13G0002063	kaempferol 3-O-[2""-(4'""-acetyl-rhamnosyl)-6""-glucosyl] glucoside isomer 1	eQTLs and QTTs
MSTRG.55647	rutin	eQTLs and QTTs
CsTGY13G0002451	saponin Iac	eQTLs and QTTs
CsTGY15G0000419	ECG-EGCG dimer isomer 2	eQTLs and QTTs
CsTGY15G0000419	ECG-EGCG dimer isomer 1	eQTLs and QTTs
CsTGY15G0000419	ECG-EGCG dimer isomer 3	eQTLs and QTTs
CsTGY12G0002057	theasinensin A	eQTLs and QTTs
CsTGY12G0002057	theasinensin F	eQTLs and QTTs
MSTRG.58070	epiafzelechin 3-O-gallate-(4β→6)-epigallocatechin 3-O-gallate	eQTLs and QTTs
CsTGY11G0000794	kaempferol acetylhexose deoxyhexose isomer 3	eQTLs and QTTs
CsTGY13G0002107	digalloylglucose isomer 1	eQTLs and QTTs
MSTRG.66843	rutin	eQTLs and QTTs
CsTGY11G0001365	hexahydroxydiphenoyl-glucose	eQTLs and QTTs
CsTGY10G0000902	kaempferol deoxyhexose-acetylhexose deoxyhexose isomer 2	eQTLs and QTTs
MSTRG.69816	quercetin 3-O-(2G-p-coumaroyl-3G-O-β-L-arabinosyl-3R-O-β-D-rhamnosylrutinoside)	eQTLs and QTTs
CsTGY12G0000769	prodelphinidin B isomer 2	eQTLs and QTTs
CsTGY12G0002057	kaempferol 3-(p-coumaroyl-rhamnosyl)rutinoside-7-rhamnoside isomer 1	eQTLs and QTTs
MSTRG.47958	saponin Iac	eQTLs and QTTs
MSTRG.60728	epigallocatechin digallate isomer 2	eQTLs and QTTs
CsTGY13G0001007	kaempferol 3-arabinoside	eQTLs and QTTs
MSTRG.54783	galloylprocyanidin dimer isomer 2	eQTLs and QTTs
CsTGY13G0001952	quercetin 3-O-(2G-p-coumaroyl-3G-O-β-L-arabinosyl-3R-O-β-D-rhamnosylrutinoside)	eQTLs and QTTs
MSTRG.54783	galloylprocyanidin dimer isomer 1	eQTLs and QTTs
CsTGY11G0000835	saponin I	eQTLs and QTTs
CsTGY14G0001230	quercetin hexose deoxyhexose	eQTLs and QTTs
CsTGY13G0000483	kaempferol deoxyhexose-acetylhexose deoxyhexose isomer 1	eQTLs and QTTs
CsTGY11G0000447	a possible galloylated trimeric proanthocyanidin, isomer of 6.51_525.1026n	eQTLs and QTTs
CsTGY11G0001744	ribonic acid	eQTLs and QTTs
CsTGY13G0001884	camellioside C isomer 2	eQTLs and QTTs
CsTGY11G0001063	ECG-EGCG dimer isomer 1	eQTLs and QTTs
CsTGY12G0000298	ECG-EGCG dimer isomer 2	eQTLs and QTTs
CsTGY12G0000298	ECG-EGCG dimer isomer 3	eQTLs and QTTs
CsTGY11G0001370	EC-GC dimer isomer 3	eQTLs and QTTs
CsTGY13G0001176	kaempferol acetylhexose deoxyhexose isomer 3	eQTLs and QTTs
CsTGY10G0002262	ribonic acid	eQTLs and QTTs
CsTGY10G0001584	theasinensin F	eQTLs and QTTs
MSTRG.57157	a possible galloylated trimeric proanthocyanidin, isomer of 6.51_525.1026n	eQTLs and QTTs
MSTRG.55602	quercetin 3-(6'''-p-coumaroylglucosyl)(1→2)-rhamnoside 7-glucoside isomer 2	eQTLs and QTTs
CsTGY13G0002314	ECG-EGCG dimer isomer 1	eQTLs and QTTs
CsTGY10G0002060	ECG-EGCG dimer isomer 1	eQTLs and QTTs
CsTGY13G0001473	ECG-EGCG dimer isomer 1	eQTLs and QTTs
CsTGY11G0000349	kaempferol 3-(p-coumaroyl-rhamnosyl)rutinoside-7-rhamnoside isomer 1	eQTLs and QTTs
CsTGY11G0000349	kaempferol 3-(p-coumaroyl-rhamnosyl)rutinoside-7-rhamnoside isomer 2	eQTLs and QTTs
CsTGY10G0002435	saponin Iac	eQTLs and QTTs
CsTGY14G0000229	quercetin hexose deoxyhexose	eQTLs and QTTs
CsTGY12G0001411	kaempferol 3-neohesperidoside-7-(2""-p-coumaroylglucoside) isomer 1	eQTLs and QTTs
CsTGY13G0001955	rutin	eQTLs and QTTs
CsTGY14G0001503	linalool primeveroside isomer 1	eQTLs and QTTs
CsTGY11G0001029	digalloylglucose isomer 1	eQTLs and QTTs
CsTGY10G0002395	ribonic acid	eQTLs and QTTs
CsTGY12G0001717	unknown trimeric proanthocyanidin isomer 1	eQTLs and QTTs
CsTGY10G0000346	tragopogonsaponin E	eQTLs and QTTs
CsTGY10G0002471	saponin Iac	eQTLs and QTTs
CsTGY10G0001897	theasinensin A	eQTLs and QTTs
MSTRG.64801	kaempferol 3-(p-coumaroyl-rhamnosyl)rutinoside-7-rhamnoside isomer 1	eQTLs and QTTs
MSTRG.66490	EC-GC dimer isomer 4	eQTLs and QTTs
MSTRG.66490	EC-GC dimer isomer 5	eQTLs and QTTs
MSTRG.67396	digalloylprodelphinidin dimer	eQTLs and QTTs
CsTGY12G0000179	ellagic acid isomer	eQTLs and QTTs
CsTGY13G0001680	gallocatechin 3'-O-gallate	eQTLs and QTTs
MSTRG.61851	procyanidin B1	eQTLs and QTTs
CsTGY12G0001006	echinocystic acid 3-O-[β-D-galactopyranosyl(1→2)]-[β-D-glucopyranosyl(1→2)-β-D-galactopyranosyl(1→3)]-β-D-glucuronopyranoside isomer 1	eQTLs and QTTs
MSTRG.47734	epigallocatechin digallate isomer 2	eQTLs and QTTs
MSTRG.58818	digalloylprocyanidin dimer	eQTLs and QTTs
CsTGY11G0001495	theasinensin F	eQTLs and QTTs
MSTRG.65505	C-diglucosylapigenin	eQTLs and QTTs
MSTRG.50877	EC-EGCG dimer	eQTLs and QTTs
CsTGY10G0002368	isovitexin	eQTLs and QTTs
CsTGY12G0000825	epicatechin	eQTLs and QTTs
CsTGY11G0000832	rutin	eQTLs and QTTs
CsTGY13G0002358	theasinensin A	eQTLs and QTTs
CsTGY11G0001336	asterlingulatoside D	eQTLs and QTTs
CsTGY13G0002358	theasinensin F	eQTLs and QTTs
CsTGY10G0000131	hexahydroxydiphenoyl-glucose	eQTLs and QTTs
CsTGY10G0002036	unknown trimeric proanthocyanidin isomer 1	eQTLs and QTTs
CsTGY14G0000158	TR-Saponin C	eQTLs and QTTs
CsTGY13G0001956	galloylprocyanidin dimer isomer 1	eQTLs and QTTs
CsTGY13G0001956	galloylprocyanidin dimer isomer 2	eQTLs and QTTs
CsTGY15G0001050	galloylprocyanidin dimer isomer 1	eQTLs and QTTs
CsTGY11G0000105	linalool primeveroside isomer 1	eQTLs and QTTs
CsTGY11G0001955	kaempferol-3-O-[4""""-O-acetyl-a-L-rhamnopyranosyl-(1→6)]-[β-D-glucopyranosyl-(1→2)]-β-glucopyranoside	eQTLs and QTTs
CsTGY14G0002255	galloylprodelphinidin dimer isomer 2	eQTLs and QTTs
CsTGY10G0001956	theasinensin F	eQTLs and QTTs
MSTRG.47444	tragopogonsaponin E	eQTLs and QTTs
CsTGY12G0000128	calendulaglycoside A 6'-methyl ester	eQTLs and QTTs
CsTGY11G0002009	galloylprodelphinidin dimer isomer 2	eQTLs and QTTs
CsTGY13G0001820	a possible galloylated trimeric proanthocyanidin, isomer of 6.51_525.1026n	eQTLs and QTTs
CsTGY10G0002387	C-diglucosylapigenin	eQTLs and QTTs
MSTRG.51817	TR-Saponin C	eQTLs and QTTs
CsTGY14G0001398	saponin Iac	eQTLs and QTTs
CsTGY14G0001730	kaempferol 3-(p-coumaroyl-rhamnosyl)rutinoside-7-rhamnoside isomer 1	eQTLs and QTTs
CsTGY14G0001730	kaempferol 3-(p-coumaroyl-rhamnosyl)rutinoside-7-rhamnoside isomer 2	eQTLs and QTTs
MSTRG.66840	epigallocatechin digallate isomer 2	eQTLs and QTTs
CsTGY15G0000808	xanifolia-Y3 isomer 2	eQTLs and QTTs
CsTGY14G0001717	procyanidin B1	eQTLs and QTTs
CsTGY14G0001717	procyanidin B3	eQTLs and QTTs
CsTGY11G0001385	EC-(4β→8)-ECG-(4β→8)-C	eQTLs and QTTs
CsTGY11G0001140	kaempferol 3-(p-coumaroyl-rhamnosyl)rutinoside-7-rhamnoside isomer 1	eQTLs and QTTs
CsTGY11G0001140	kaempferol 3-(p-coumaroyl-rhamnosyl)rutinoside-7-rhamnoside isomer 2	eQTLs and QTTs
MSTRG.66864	quercetin hexose deoxyhexose	eQTLs and QTTs
MSTRG.48446	digalloylprocyanidin dimer	eQTLs and QTTs
MSTRG.58564	theasinensin F	eQTLs and QTTs
CsTGY12G0001517	camellikaempferoside A isomer 2	eQTLs and QTTs
MSTRG.55199	ribonic acid	eQTLs and QTTs
CsTGY15G0000522	quercetin hexose deoxyhexose	eQTLs and QTTs
CsTGY12G0001564	rutin	eQTLs and QTTs
MSTRG.67144	(E)GC-(E)CG dimer isomer 1	eQTLs and QTTs
CsTGY12G0001801	echinocystic acid 3-O-[β-D-galactopyranosyl(1→2)]-[β-D-glucopyranosyl(1→2)-β-D-galactopyranosyl(1→3)]-β-D-glucuronopyranoside isomer 1	eQTLs and QTTs
CsTGY11G0000945	saponin Iac	eQTLs and QTTs
MSTRG.60727	epigallocatechin digallate isomer 2	eQTLs and QTTs
CsTGY12G0001994	ribonic acid	eQTLs and QTTs
CsTGY12G0001251	EC-GC dimer isomer 4	eQTLs and QTTs
CsTGY11G0001813	saponin Iac	eQTLs and QTTs
CsTGY15G0000432	paucin	eQTLs and QTTs
CsTGY13G0001653	digalloylprodelphinidin dimer	eQTLs and QTTs
CsTGY10G0001204	saponin Iac	eQTLs and QTTs
MSTRG.49137	EC-GC dimer isomer 4	eQTLs and QTTs
CsTGY13G0001939	quercetin 3-O-(2G-p-coumaroyl-3G-O-β-L-arabinosyl-3R-O-β-D-rhamnosylrutinoside)	eQTLs and QTTs
CsTGY12G0002060	saponin Iac	eQTLs and QTTs
MSTRG.65269	isorhamnetin coumaroylhexose	eQTLs and QTTs
CsTGY11G0001757	saponin Iac	eQTLs and QTTs
CsTGY12G0002077	saponin Iac	eQTLs and QTTs
CsTGY14G0001689	saponin Iac	eQTLs and QTTs
CsTGY10G0000679	xanifolia-Y0 isomer	eQTLs and QTTs
CsTGY10G0001852	camellioside C isomer 2	eQTLs and QTTs
CsTGY11G0001696	quercetin hexose deoxyhexose	eQTLs and QTTs
CsTGY12G0001628	camellioside C isomer 2	eQTLs and QTTs
CsTGY10G0000636	saponin Iac	eQTLs and QTTs
MSTRG.62347	tetragalloyl glucose	eQTLs and QTTs
CsTGY13G0002358	kaempferol 3-arabinoside	eQTLs and QTTs
CsTGY12G0001618	rutin	eQTLs and QTTs
CsTGY14G0001469	theasinensin F	eQTLs and QTTs
MSTRG.54811	epicatechin	eQTLs and QTTs
MSTRG.48376	epicatechin	eQTLs and QTTs
CsTGY11G0000789	quercetin hexose deoxyhexose	eQTLs and QTTs
CsTGY10G0001913	hexahydroxydiphenoyl-glucose	eQTLs and QTTs
CsTGY11G0001753	kaempferol 3-arabinoside	eQTLs and QTTs
MSTRG.55573	TR-Saponin C	eQTLs and QTTs
MSTRG.61772	quercetin 3-O-(2G-p-coumaroyl-3G-O-β-L-arabinosyl-3R-O-β-D-rhamnosylrutinoside)	eQTLs and QTTs
MSTRG.68445	rutin	eQTLs and QTTs
CsTGY15G0001465	xanifolia-Y0 isomer	eQTLs and QTTs
CsTGY14G0002114	procyanidin B1	eQTLs and QTTs
CsTGY11G0001105	xanifolia-Y0 isomer	eQTLs and QTTs
MSTRG.49751	medicoside I isomer	eQTLs and QTTs
MSTRG.57233	EC-GC dimer isomer 3	eQTLs and QTTs
CsTGY15G0001320	epiafzelechin 3-O-gallate-(4β→6)-epigallocatechin 3-O-gallate	eQTLs and QTTs
MSTRG.52129	saponin Iac	eQTLs and QTTs
CsTGY13G0002403	capilliposide I isomer 1	eQTLs and QTTs
CsTGY13G0002403	capilliposide I isomer 3	eQTLs and QTTs
CsTGY14G0000355	isovitexin	eQTLs and QTTs
CsTGY13G0002272	digalloylprodelphinidin dimer	eQTLs and QTTs
CsTGY13G0001903	saponin Iac	eQTLs and QTTs
CsTGY13G0002055	epigallocatechin digallate isomer 2	eQTLs and QTTs
CsTGY15G0000055	hexahydroxydiphenoyl-glucose	eQTLs and QTTs
CsTGY15G0001488	calendulaglycoside A 6'-methyl ester	eQTLs and QTTs
MSTRG.47444	xanifolia-Y0 isomer	eQTLs and QTTs
CsTGY14G0001170	ECG-EGCG dimer isomer 1	eQTLs and QTTs
MSTRG.57548	rutin	eQTLs and QTTs
CsTGY13G0001575	epigallocatechin digallate isomer 2	eQTLs and QTTs
MSTRG.62219	araloside B isomer	eQTLs and QTTs
CsTGY15G0000214	procyanidin trimer isomer 1	eQTLs and QTTs
MSTRG.60174	rutin	eQTLs and QTTs
CsTGY15G0000963	kaempferol 3-neohesperidoside-7-(2""-p-coumaroylglucoside) isomer 1	eQTLs and QTTs
MSTRG.63625	yemuoside I isomer 2	eQTLs and QTTs
CsTGY12G0000695	(E)GC-(E)CG dimer isomer 2	eQTLs and QTTs
CsTGY12G0000695	(E)GC-(E)CG dimer isomer 1	eQTLs and QTTs
CsTGY12G0000695	(E)GC-(E)CG dimer isomer 3	eQTLs and QTTs
CsTGY14G0001564	saponin Iac	eQTLs and QTTs
MSTRG.62095	ECG-EGCG dimer isomer 3	eQTLs and QTTs
MSTRG.62095	ECG-EGCG dimer isomer 2	eQTLs and QTTs
CsTGY11G0000053	calendulaglycoside A 6'-methyl ester	eQTLs and QTTs
CsTGY15G0001902	saponin Iac	eQTLs and QTTs
CsTGY12G0001347	saponin Iac	eQTLs and QTTs
MSTRG.63646	theasaponin E6	eQTLs and QTTs
MSTRG.63861	saponin Iac	eQTLs and QTTs
MSTRG.67132	camellioside C isomer 2	eQTLs and QTTs
CsTGY13G0001936	xanifolia-Y0 isomer	eQTLs and QTTs
CsTGY15G0001219	rutin	eQTLs and QTTs
CsTGY12G0001251	procyanidin B1	eQTLs and QTTs
CsTGY13G0001956	theasinensin F	eQTLs and QTTs
MSTRG.56335	epicatechin	eQTLs and QTTs
MSTRG.54878	kaempferol 3-(6G-malonylneohesperidoside)	eQTLs and QTTs
CsTGY10G0001069	4',5,7-Trihydroxy-3-[2-O-α-L-rhamnopyranosyl-3 (or 4)-O-(4-hydroxy-trans-cinnamoyl)-6-O-(3-O-β-D-xylopyranosyl-alpha-L-rhamnopyranosyl)-β-D-galactopyranosyloxy]flavone	eQTLs and QTTs
CsTGY13G0001930	saponin Iac	eQTLs and QTTs
CsTGY11G0001104	EC-GC dimer isomer 4	eQTLs and QTTs
CsTGY13G0000646	ECG-EGCG dimer isomer 1	eQTLs and QTTs
CsTGY15G0000234	rutin	eQTLs and QTTs
CsTGY15G0001404	linalool primeveroside isomer 1	eQTLs and QTTs
CsTGY11G0001801	capilliposide II isomer 2	eQTLs and QTTs
MSTRG.57778	(E)GC-(E)CG dimer isomer 3	eQTLs and QTTs
CsTGY11G0001863	kaempferol 3-O-[2""-(4'""-acetyl-rhamnosyl)-6""-glucosyl] glucoside isomer 2	eQTLs and QTTs
CsTGY11G0000978	xanifolia-Y0 isomer	eQTLs and QTTs
CsTGY11G0002024	xanifolia-Y0 isomer	eQTLs and QTTs
CsTGY11G0001373	xanifolia-Y0 isomer	eQTLs and QTTs
CsTGY12G0001184	paucin	eQTLs and QTTs
MSTRG.50331	kaempferol deoxyhexose-acetylhexose deoxyhexose isomer 2	eQTLs and QTTs
CsTGY13G0001477	quercetin hexose deoxyhexose	eQTLs and QTTs
CsTGY15G0000698	isolariciresinol glucoside	eQTLs and QTTs
CsTGY13G0001891	kaempferol 3-O-[2""-(4'""-acetyl-rhamnosyl)-6""-glucosyl] glucoside isomer 1	eQTLs and QTTs
CsTGY13G0001891	kaempferol 3-O-[2""-(4'""-acetyl-rhamnosyl)-6""-glucosyl] glucoside isomer 2	eQTLs and QTTs
CsTGY12G0001250	epiafzelechin 3-O-gallate-(4β→6)-epigallocatechin 3-O-gallate	eQTLs and QTTs
CsTGY12G0001058	xanifolia-Y0 isomer	eQTLs and QTTs
CsTGY15G0001068	hexahydroxydiphenoyl-glucose	eQTLs and QTTs
CsTGY15G0000950	kaempferol 3-(p-coumaroyl-rhamnosyl)rutinoside-7-rhamnoside isomer 1	eQTLs and QTTs
CsTGY11G0000342	(E)GC-(E)CG dimer isomer 1	eQTLs and QTTs
CsTGY11G0000342	(E)GC-(E)CG dimer isomer 3	eQTLs and QTTs
CsTGY15G0000448	isolariciresinol glucoside	eQTLs and QTTs
CsTGY14G0001215	ECG-EGCG dimer	eQTLs and QTTs
CsTGY13G0001078	quercetin 3-O-(2G-p-coumaroyl-3G-O-β-L-arabinosyl-3R-O-β-D-rhamnosylrutinoside)	eQTLs and QTTs
CsTGY15G0001513	hexahydroxydiphenoyl-glucose	eQTLs and QTTs
CsTGY10G0000333	TR-Saponin C	eQTLs and QTTs
CsTGY11G0001968	prodelphinidin A2 3'-gallate	eQTLs and QTTs
CsTGY10G0002243	a possible galloylated trimeric proanthocyanidin, isomer of 6.51_525.1026n	eQTLs and QTTs
CsTGY14G0001557	galloyl HHDP-glucose	eQTLs and QTTs
CsTGY13G0000762	kaempferol 3-O-rutinoside	eQTLs and QTTs
CsTGY15G0001697	procyanidin B1	eQTLs and QTTs
CsTGY15G0001697	procyanidin B3	eQTLs and QTTs
CsTGY11G0001502	methylgallate	eQTLs and QTTs
CsTGY15G0000437	theasinensin F	eQTLs and QTTs
CsTGY15G0001253	unknown trimeric proanthocyanidin isomer 2	eQTLs and QTTs
CsTGY11G0000593	TR-Saponin C	eQTLs and QTTs
CsTGY13G0001106	hexahydroxydiphenoyl-glucose	eQTLs and QTTs
CsTGY11G0000178	sucrose	eQTLs and QTTs
CsTGY13G0001094	galloylprodelphinidin dimer isomer 2	eQTLs and QTTs
CsTGY11G0001083	xanifolia-Y0 isomer	eQTLs and QTTs
CsTGY13G0001094	galloylprodelphinidin dimer isomer 1	eQTLs and QTTs
CsTGY10G0001608	epicatechin	eQTLs and QTTs
CsTGY14G0001409	quercetin hexose deoxyhexose	eQTLs and QTTs
MSTRG.65792	3-galloylgallocatechin	eQTLs and QTTs
CsTGY13G0002358	epicatechin	eQTLs and QTTs
CsTGY13G0002381	ECG-EGCG dimer isomer 2	eQTLs and QTTs
CsTGY13G0002381	ECG-EGCG dimer isomer 1	eQTLs and QTTs
CsTGY13G0002381	ECG-EGCG dimer isomer 3	eQTLs and QTTs
CsTGY13G0001007	digalloylprodelphinidin dimer	eQTLs and QTTs
CsTGY13G0001680	digalloylprocyanidin dimer	eQTLs and QTTs
CsTGY15G0001467	linalool primeveroside isomer 1	eQTLs and QTTs
MSTRG.69687	ECG-EGCG dimer isomer 2	eQTLs and QTTs
CsTGY14G0001132	unknown trimeric proanthocyanidin isomer 2	eQTLs and QTTs
MSTRG.64578	quercetin galloylglucoside	eQTLs and QTTs
CsTGY13G0001875	camellioside C isomer 1	eQTLs and QTTs
CsTGY11G0000697	saponin Iac	eQTLs and QTTs
MSTRG.66563	(E)GC-(E)CG dimer isomer 1	eQTLs and QTTs
MSTRG.66563	(E)GC-(E)CG dimer isomer 2	eQTLs and QTTs
MSTRG.66495	hexahydroxydiphenoyl-glucose	eQTLs and QTTs
CsTGY12G0000662	ribonic acid	eQTLs and QTTs
MSTRG.67411	epicatechin 3-O-gallate	eQTLs and QTTs
CsTGY10G0001859	methylgallate	eQTLs and QTTs
CsTGY11G0000574	isovitexin	eQTLs and QTTs
MSTRG.54757	kaempferol 3-neohesperidoside-7-rhamnoside	eQTLs and QTTs
CsTGY13G0000023	kaempferol hexose-deoxyhexose-deoxyhexose-hexose isomer 1	eQTLs and QTTs
CsTGY13G0000606	prodelphinidin B isomer 1	eQTLs and QTTs
MSTRG.55524	saponin Iac	eQTLs and QTTs
MSTRG.58564	kaempferol 3-(6G-malonylneohesperidoside)	eQTLs and QTTs
MSTRG.55572	xanifolia-Y0 isomer	eQTLs and QTTs
CsTGY13G0000706	xanifolia-Y0 isomer	eQTLs and QTTs
CsTGY14G0000206	saponin Iac	eQTLs and QTTs
CsTGY15G0000851	saponin Iac	eQTLs and QTTs
CsTGY14G0002388	ribonic acid	eQTLs and QTTs
CsTGY12G0001918	capilliposide II isomer 1	eQTLs and QTTs
CsTGY12G0001918	capilliposide II isomer 2	eQTLs and QTTs
CsTGY15G0000291	gallocatechin 3'-O-gallate	eQTLs and QTTs
CsTGY12G0001995	kaempferol acetylhexose deoxyhexose isomer 3	eQTLs and QTTs
CsTGY13G0002358	rutin	eQTLs and QTTs
CsTGY15G0001435	a possible galloylated trimeric proanthocyanidin, isomer of 6.51_525.1026n	eQTLs and QTTs
MSTRG.66792	quercetin hexose deoxyhexose	eQTLs and QTTs
MSTRG.66977	medicoside I isomer	eQTLs and QTTs
CsTGY12G0000087	epiafzelechin	eQTLs and QTTs
MSTRG.59154	rutin	eQTLs and QTTs
MSTRG.62223	digalloylprocyanidin dimer	eQTLs and QTTs
CsTGY15G0001253	quercetin hexose deoxyhexose	eQTLs and QTTs
CsTGY12G0002025	kaempferol 3-neohesperidoside-7-(2""-p-coumaroylglucoside) isomer 3	eQTLs and QTTs
CsTGY13G0002273	epiafzelechin-epicatechin 3,3'-digallate isomer 2	eQTLs and QTTs
CsTGY12G0000118	xanifolia-Y0 isomer	eQTLs and QTTs
CsTGY11G0000447	EC-GC dimer isomer 3	eQTLs and QTTs
CsTGY13G0002063	epiafzelechin 3-gallate	eQTLs and QTTs
MSTRG.62404	quercetin malonyl hexose	eQTLs and QTTs
CsTGY10G0000386	capilliposide II isomer 1	eQTLs and QTTs
CsTGY10G0000386	capilliposide II isomer 2	eQTLs and QTTs
CsTGY15G0000995	quercetin hexose deoxyhexose	eQTLs and QTTs
CsTGY12G0000863	epicatechin	eQTLs and QTTs
MSTRG.47382	epicatechin	eQTLs and QTTs
CsTGY15G0000116	a possible galloylated trimeric proanthocyanidin	eQTLs and QTTs
CsTGY13G0000625	saponin Iac	eQTLs and QTTs
CsTGY15G0001776	quercetin hexose deoxyhexose	eQTLs and QTTs
CsTGY11G0002157	kaempferol 3-(p-coumaroyl-rhamnosyl)rutinoside-7-rhamnoside isomer 2	eQTLs and QTTs
CsTGY11G0002157	kaempferol 3-(p-coumaroyl-rhamnosyl)rutinoside-7-rhamnoside isomer 1	eQTLs and QTTs
MSTRG.68453	quercetin hexose deoxyhexose	eQTLs and QTTs
MSTRG.65939	kaempferol acetylhexose deoxyhexose isomer 3	eQTLs and QTTs
CsTGY11G0000161	linalool primeveroside isomer 1	eQTLs and QTTs
CsTGY12G0001271	unknown trimeric proanthocyanidin isomer 1	eQTLs and QTTs
CsTGY10G0002024	linalool primeveroside isomer 1	eQTLs and QTTs
CsTGY13G0000640	tragopogonsaponin E	eQTLs and QTTs
CsTGY11G0001160	ribonic acid	eQTLs and QTTs
CsTGY11G0001161	xanifolia-Y0 isomer	eQTLs and QTTs
CsTGY12G0000107	kaempferol hexose-deoxyhexose-deoxyhexose-hexose isomer 1	eQTLs and QTTs
CsTGY15G0001889	ECG-EGCG dimer isomer 1	eQTLs and QTTs
CsTGY11G0002046	epicatechin	eQTLs and QTTs
CsTGY15G0001860	galloylprodelphinidin dimer isomer 3	eQTLs and QTTs
CsTGY13G0001890	kaempferol hexose-deoxyhexose-deoxyhexose-hexose isomer 1	eQTLs and QTTs
MSTRG.54670	galloyl HHDP-glucose	eQTLs and QTTs
CsTGY13G0002298	EC-GC dimer isomer 4	eQTLs and QTTs
CsTGY10G0000612	rutin	eQTLs and QTTs
CsTGY11G0000706	epigallocatechin digallate isomer 2	eQTLs and QTTs
CsTGY12G0000024	EC-GC dimer isomer 1	eQTLs and QTTs
MSTRG.65615	theasinensin B isomer 2	eQTLs and QTTs
CsTGY14G0001000	kaempferol 3-neohesperidoside-7-(2""-p-coumaroylglucoside) isomer 1	eQTLs and QTTs
CsTGY11G0000789	rutin	eQTLs and QTTs
CsTGY13G0001029	kaempferol 3-neohesperidoside-7-(2""-p-coumaroylglucoside) isomer 3	eQTLs and QTTs
CsTGY13G0001633	theasinensin F	eQTLs and QTTs
CsTGY10G0002079	yemuoside I isomer 2	eQTLs and QTTs
CsTGY15G0001620	TR-Saponin C	eQTLs and QTTs
CsTGY10G0000394	TR-Saponin C	eQTLs and QTTs
CsTGY14G0002089	epigallocatechin digallate isomer 2	eQTLs and QTTs
CsTGY13G0000451	camelliquercetiside A	eQTLs and QTTs
CsTGY11G0000388	saponin Iac	eQTLs and QTTs
CsTGY12G0001590	calendulaglycoside A 6'-methyl ester	eQTLs and QTTs
MSTRG.54005	ribonic acid	eQTLs and QTTs
CsTGY11G0000859	unknown trimeric proanthocyanidin isomer 2	eQTLs and QTTs
CsTGY13G0000926	chlorogenic acid	eQTLs and QTTs
MSTRG.51288	EC-GC dimer isomer 3	eQTLs and QTTs
CsTGY10G0002415	epiafzelechin 3-O-gallate-(4β→6)-epigallocatechin 3-O-gallate	eQTLs and QTTs
CsTGY14G0000423	yemuoside I isomer 2	eQTLs and QTTs
CsTGY15G0001682	kaempferol hexose-deoxyhexose-deoxyhexose-hexose isomer 1	eQTLs and QTTs
CsTGY15G0001250	vitexin rhamnoside isomer 2	eQTLs and QTTs
CsTGY11G0001060	ECG-EGCG dimer isomer 1	eQTLs and QTTs
CsTGY14G0000360	kaempferol 3-(p-coumaroyl-rhamnosyl)rutinoside-7-rhamnoside isomer 1	eQTLs and QTTs
CsTGY12G0002086	saponin Iac	eQTLs and QTTs
CsTGY12G0001581	citric acid	eQTLs and QTTs
CsTGY10G0001759	hexahydroxydiphenoyl-glucose	eQTLs and QTTs
CsTGY12G0001440	gallocatechin 3'-O-gallate	eQTLs and QTTs
CsTGY11G0000053	xanifolia-Y0 isomer	eQTLs and QTTs
CsTGY13G0001633	digalloylprodelphinidin dimer	eQTLs and QTTs
MSTRG.64578	(E)GC-(E)CG dimer isomer 2	eQTLs and QTTs
CsTGY13G0001907	calendulaglycoside A 6'-methyl ester	eQTLs and QTTs
MSTRG.49505	theasinensin F	eQTLs and QTTs
CsTGY11G0000418	quercetin hexose deoxyhexose	eQTLs and QTTs
CsTGY12G0000944	yemuoside I isomer 2	eQTLs and QTTs
CsTGY15G0000814	xanifolia-Y0 isomer	eQTLs and QTTs
MSTRG.65615	epiafzelechin 3-O-gallate-(4β→6)-epigallocatechin 3-O-gallate	eQTLs and QTTs
CsTGY10G0000638	(E)GC-(E)CG dimer isomer 1	eQTLs and QTTs
CsTGY14G0000214	xanifolia-Y0 isomer	eQTLs and QTTs
MSTRG.59587	theasinensin C	eQTLs and QTTs
CsTGY14G0001409	galloylprocyanidin dimer isomer 1	eQTLs and QTTs
CsTGY14G0001409	galloylprocyanidin dimer isomer 2	eQTLs and QTTs
CsTGY14G0001479	linalool primeveroside isomer 1	eQTLs and QTTs
CsTGY11G0001029	saponin Iac	eQTLs and QTTs
CsTGY13G0001890	digalloylprodelphinidin dimer	eQTLs and QTTs
CsTGY12G0000246	kaempferol 3-(4''-(E)-p-coumaroylrobinobioside)-7-rhamnoside isomer 2	eQTLs and QTTs
MSTRG.49756	EC-GC dimer isomer 4	eQTLs and QTTs
MSTRG.49756	EC-GC dimer isomer 5	eQTLs and QTTs
CsTGY14G0000274	rutin	eQTLs and QTTs
MSTRG.59521	kaempferol 3-(p-coumaroyl-rhamnosyl)rutinoside-7-rhamnoside isomer 1	eQTLs and QTTs
MSTRG.59521	kaempferol 3-(p-coumaroyl-rhamnosyl)rutinoside-7-rhamnoside isomer 2	eQTLs and QTTs
MSTRG.52818	kaempferol 3-(p-coumaroyl-rhamnosyl)rutinoside-7-rhamnoside isomer 2	eQTLs and QTTs
CsTGY11G0001752	xanifolia-Y0 isomer	eQTLs and QTTs
CsTGY14G0001012	quercetin hexose deoxyhexose	eQTLs and QTTs
CsTGY14G0002506	unknown trimeric proanthocyanidin isomer 2	eQTLs and QTTs
CsTGY12G0001154	calendulaglycoside A 6'-methyl ester	eQTLs and QTTs
CsTGY15G0000765	TR-Saponin C	eQTLs and QTTs
CsTGY11G0001462	xanifolia-Y0 isomer	eQTLs and QTTs
CsTGY12G0000648	ECG-EGCG dimer isomer 3	eQTLs and QTTs
CsTGY12G0001883	chlorogenic acid	eQTLs and QTTs
CsTGY11G0001166	calendulaglycoside A 6'-methyl ester	eQTLs and QTTs
CsTGY11G0000228	eupteleasaponin IV isomer 2	eQTLs and QTTs
CsTGY12G0001006	theasinensin F	eQTLs and QTTs
CsTGY15G0001812	EC-GC dimer isomer 2	eQTLs and QTTs
CsTGY15G0001812	EC-GC dimer isomer 1	eQTLs and QTTs
CsTGY11G0000726	epiafzelechin 3-O-gallate-(4β→6)-epigallocatechin 3-O-gallate	eQTLs and QTTs
CsTGY13G0002243	EC-GC dimer isomer 4	eQTLs and QTTs
CsTGY14G0001634	xanifolia-Y0 isomer	eQTLs and QTTs
MSTRG.50072	ECG-EGCG dimer isomer 1	eQTLs and QTTs
MSTRG.62491	epigallocatechin digallate isomer 2	eQTLs and QTTs
CsTGY14G0001409	epiafzelechin 3-gallate	eQTLs and QTTs
CsTGY11G0001531	saponin Iac	eQTLs and QTTs
CsTGY11G0001529	galloylprodelphinidin dimer isomer 1	eQTLs and QTTs
CsTGY11G0000447	a possible galloylated trimeric proanthocyanidin	eQTLs and QTTs
CsTGY10G0001714	saponin Iac	eQTLs and QTTs
CsTGY10G0000283	EC-GC dimer isomer 3	eQTLs and QTTs
CsTGY13G0001956	a possible galloylated trimeric proanthocyanidin, isomer of 6.51_525.1026n	eQTLs and QTTs
CsTGY12G0000641	camellikaempferoside A isomer 2	eQTLs and QTTs
CsTGY15G0001220	epiafzelechin	eQTLs and QTTs
CsTGY10G0000608	quercetin galloylglucoside	eQTLs and QTTs
CsTGY14G0000337	procyanidin B2	eQTLs and QTTs
CsTGY14G0000337	procyanidin B3	eQTLs and QTTs
CsTGY14G0002197	yemuoside I isomer 2	eQTLs and QTTs
CsTGY14G0001134	kaempferol 3-O-[2""-(4'""-acetyl-rhamnosyl)-6""-glucosyl] glucoside isomer 1	eQTLs and QTTs
CsTGY14G0001922	camellioside C isomer 2	eQTLs and QTTs
CsTGY15G0001694	kaempferol 3-O-glucoside	eQTLs and QTTs
CsTGY14G0002168	kaempferol 3-(p-coumaroyl-rhamnosyl)rutinoside-7-rhamnoside isomer 1	eQTLs and QTTs
CsTGY12G0001008	digalloylglucose isomer 1	eQTLs and QTTs
CsTGY14G0001740	C-diglucosylapigenin	eQTLs and QTTs
CsTGY13G0000596	saponin Iac	eQTLs and QTTs
MSTRG.62219	medicoside I isomer	eQTLs and QTTs
CsTGY11G0001718	kaempferol 3-(p-coumaroyl-rhamnosyl)rutinoside-7-rhamnoside isomer 1	eQTLs and QTTs
CsTGY13G0002266	catechin	eQTLs and QTTs
CsTGY11G0001534	methylgallate	eQTLs and QTTs
CsTGY10G0000605	a possible galloylated trimeric proanthocyanidin, isomer of 6.51_525.1026n	eQTLs and QTTs
CsTGY12G0001620	camellioside H	eQTLs and QTTs
CsTGY12G0001943	ribonic acid	eQTLs and QTTs
MSTRG.58102	calendulaglycoside A 6'-methyl ester	eQTLs and QTTs
MSTRG.47427	4',5,7-Trihydroxy-3-[2-O-α-L-rhamnopyranosyl-3 (or 4)-O-(4-hydroxy-trans-cinnamoyl)-6-O-(3-O-β-D-xylopyranosyl-alpha-L-rhamnopyranosyl)-β-D-galactopyranosyloxy]flavone	eQTLs and QTTs
CsTGY12G0001273	rutin	eQTLs and QTTs
MSTRG.55647	kaempferol 3-(p-coumaroyl-rhamnosyl)rutinoside-7-rhamnoside isomer 2	eQTLs and QTTs
MSTRG.55647	kaempferol 3-(p-coumaroyl-rhamnosyl)rutinoside-7-rhamnoside isomer 1	eQTLs and QTTs
CsTGY10G0000635	xanifolia-Y0 isomer	eQTLs and QTTs
CsTGY11G0001575	saponin Iac	eQTLs and QTTs
CsTGY14G0000446	isorhamnetin coumaroylhexose	eQTLs and QTTs
CsTGY11G0000456	isovitexin	eQTLs and QTTs
CsTGY11G0002016	saponin Iac	eQTLs and QTTs
CsTGY14G0001836	epiafzelechin 3-O-gallate-(4β→6)-epigallocatechin 3-O-gallate	eQTLs and QTTs
MSTRG.61793	theasinensin A	eQTLs and QTTs
CsTGY11G0000822	xanifolia-Y0 isomer	eQTLs and QTTs
CsTGY15G0001796	quercetin galloylglucoside	eQTLs and QTTs
CsTGY11G0000399	epiafzelechin 3-O-gallate-(4β→6)-epigallocatechin 3-O-gallate	eQTLs and QTTs
MSTRG.62909	yemuoside I isomer 2	eQTLs and QTTs
CsTGY10G0002468	ribonic acid	eQTLs and QTTs
CsTGY12G0000580	saponin Iac	eQTLs and QTTs
CsTGY13G0001925	xanifolia-Y0 isomer	eQTLs and QTTs
MSTRG.67915	kaempferol hexose	eQTLs and QTTs
CsTGY11G0001541	gallocatechin 3'-O-gallate	eQTLs and QTTs
CsTGY12G0000457	unknown trimeric proanthocyanidin isomer 2	eQTLs and QTTs
CsTGY11G0000114	calendulaglycoside A 6'-methyl ester	eQTLs and QTTs
CsTGY13G0000857	EC-GC dimer isomer 3	eQTLs and QTTs
CsTGY13G0001680	rutin	eQTLs and QTTs
CsTGY15G0000187	quercetin hexose deoxyhexose	eQTLs and QTTs
CsTGY11G0001664	caffeoylquinic acid	eQTLs and QTTs
MSTRG.47534	hexahydroxydiphenoyl-glucose	eQTLs and QTTs
CsTGY15G0001640	theasinensin A	eQTLs and QTTs
CsTGY15G0001640	theasinensin F	eQTLs and QTTs
CsTGY13G0000975	epigallocatechin digallate isomer 2	eQTLs and QTTs
CsTGY11G0001535	ECG-EGCG dimer isomer 3	eQTLs and QTTs
CsTGY11G0001535	ECG-EGCG dimer isomer 2	eQTLs and QTTs
CsTGY11G0001535	ECG-EGCG dimer isomer 1	eQTLs and QTTs
MSTRG.68275	linalool primeveroside isomer 1	eQTLs and QTTs
MSTRG.48336	camellioside H	eQTLs and QTTs
MSTRG.56251	EC-GC dimer isomer 2	eQTLs and QTTs
CsTGY15G0000229	theasinensin F	eQTLs and QTTs
CsTGY10G0002066	yemuoside I isomer 2	eQTLs and QTTs
CsTGY11G0001364	hexahydroxydiphenoyl-glucose	eQTLs and QTTs
CsTGY12G0000199	gallocatechin hexoside	eQTLs and QTTs
CsTGY12G0000034	quercetin hexose deoxyhexose	eQTLs and QTTs
MSTRG.49750	digalloylprocyanidin dimer	eQTLs and QTTs
CsTGY13G0001092	gallocatechin	eQTLs and QTTs
MSTRG.53743	procyanidin B1	eQTLs and QTTs
MSTRG.60026	camellioside H	eQTLs and QTTs
CsTGY14G0001196	unknown trimeric proanthocyanidin isomer 2	eQTLs and QTTs
CsTGY14G0001882	kaempferol 3-arabinoside	eQTLs and QTTs
CsTGY15G0000023	linalool primeveroside isomer 1	eQTLs and QTTs
CsTGY14G0002351	a possible galloylated trimeric proanthocyanidin	eQTLs and QTTs
CsTGY12G0001926	kaempferol acetylhexose deoxyhexose isomer 3	eQTLs and QTTs
MSTRG.61851	galloylprocyanidin dimer isomer 1	eQTLs and QTTs
CsTGY10G0000055	epigallocatechin digallate isomer 2	eQTLs and QTTs
CsTGY15G0001280	hexahydroxydiphenoyl-glucose	eQTLs and QTTs
CsTGY13G0001950	procyanidin B1	eQTLs and QTTs
CsTGY12G0000425	ECG-EGCG dimer isomer 3	eQTLs and QTTs
MSTRG.48376	digalloylprocyanidin dimer	eQTLs and QTTs
MSTRG.54783	quercetin hexose deoxyhexose	eQTLs and QTTs
MSTRG.52991	ECG-EGCG dimer isomer 1	eQTLs and QTTs
MSTRG.52991	ECG-EGCG dimer isomer 3	eQTLs and QTTs
CsTGY11G0000928	quercetin 3-triglucoside-7-rhamnoside-p-coumaroyl isomer 3	eQTLs and QTTs
CsTGY10G0001331	EC-GC dimer isomer 4	eQTLs and QTTs
CsTGY11G0000719	isorhamnetin coumaroylhexose	eQTLs and QTTs
CsTGY11G0001300	ECG-EGCG dimer isomer 1	eQTLs and QTTs
CsTGY13G0001936	ECG-EGCG dimer isomer 1	eQTLs and QTTs
CsTGY10G0001458	camelliaside B	eQTLs and QTTs
MSTRG.68118	EC-GC dimer isomer 2	eQTLs and QTTs
CsTGY10G0000159	quercetin hexose deoxyhexose	eQTLs and QTTs
CsTGY15G0000420	tetragalloyl glucose	eQTLs and QTTs
CsTGY10G0002328	EC-(4β→8)-ECG-(4β→8)-C	eQTLs and QTTs
CsTGY11G0000434	echinocystic acid 3-O-[β-D-galactopyranosyl(1→2)]-[β-D-glucopyranosyl(1→2)-β-D-galactopyranosyl(1→3)]-β-D-glucuronopyranoside isomer 1	eQTLs and QTTs
CsTGY11G0001504	saponin Iac	eQTLs and QTTs
CsTGY14G0001259	epiafzelechin 3-O-gallate-(4β→6)-epigallocatechin 3-O-gallate	eQTLs and QTTs
MSTRG.55484	calendulaglycoside A 6'-methyl ester	eQTLs and QTTs
MSTRG.60847	galloylprodelphinidin dimer isomer 2	eQTLs and QTTs
MSTRG.60847	galloylprodelphinidin dimer isomer 1	eQTLs and QTTs
CsTGY12G0002103	isolariciresinol glucoside	eQTLs and QTTs
CsTGY13G0002358	ECG-EGCG dimer isomer 3	eQTLs and QTTs
CsTGY15G0000506	xanifolia-Y3 isomer 1	eQTLs and QTTs
CsTGY13G0002358	ECG-EGCG dimer isomer 2	eQTLs and QTTs
CsTGY13G0002358	ECG-EGCG dimer isomer 1	eQTLs and QTTs
CsTGY15G0001852	digalloylprodelphinidin dimer	eQTLs and QTTs
CsTGY12G0000056	ribonic acid	eQTLs and QTTs
CsTGY11G0000363	procyanidin B3	eQTLs and QTTs
CsTGY12G0002109	unknown trimeric proanthocyanidin isomer 2	eQTLs and QTTs
CsTGY11G0001140	ribonic acid	eQTLs and QTTs
CsTGY12G0000934	ribonic acid	eQTLs and QTTs
MSTRG.67137	galloylprodelphinidin dimer isomer 2	eQTLs and QTTs
CsTGY10G0001359	prodelphinidin B isomer 3	eQTLs and QTTs
CsTGY11G0000097	sucrose	eQTLs and QTTs
MSTRG.50340	TR-Saponin C	eQTLs and QTTs
CsTGY13G0000316	xanifolia-Y0 isomer	eQTLs and QTTs
CsTGY15G0000668	hexahydroxydiphenoyl-glucose	eQTLs and QTTs
MSTRG.50069	a possible galloylated trimeric proanthocyanidin, isomer of 6.51_525.1026n	eQTLs and QTTs
CsTGY12G0000425	a possible galloylated trimeric proanthocyanidin	eQTLs and QTTs
CsTGY14G0001139	kaempferol deoxyhexose-hexose-deoxyhexose isomer 2	eQTLs and QTTs
MSTRG.66841	epigallocatechin digallate isomer 2	eQTLs and QTTs
CsTGY13G0001170	kaempferol 3-(p-coumaroyl-rhamnosyl)rutinoside-7-rhamnoside isomer 1	eQTLs and QTTs
CsTGY15G0001406	theasinensin F	eQTLs and QTTs
CsTGY13G0001884	calendulaglycoside A 6'-methyl ester	eQTLs and QTTs
CsTGY10G0000065	ribonic acid	eQTLs and QTTs
CsTGY10G0001877	methylgallate	eQTLs and QTTs
CsTGY14G0001132	EC-(4β→8)-ECG-(4β→8)-C	eQTLs and QTTs
MSTRG.55232	quercetin hexose deoxyhexose	eQTLs and QTTs
CsTGY14G0000581	linalool primeveroside isomer 1	eQTLs and QTTs
MSTRG.53478	saponin Iac	eQTLs and QTTs
CsTGY11G0001385	galloylprocyanidin dimer isomer 1	eQTLs and QTTs
CsTGY11G0001935	kaempferol acetylhexose deoxyhexose isomer 3	eQTLs and QTTs
CsTGY10G0001954	ECG-EGCG dimer isomer 1	eQTLs and QTTs
CsTGY13G0000154	ECG-EGCG dimer isomer 1	eQTLs and QTTs
MSTRG.53822	kaempferol deoxyhexose-acetylhexose deoxyhexose isomer 1	eQTLs and QTTs
CsTGY11G0001822	kaempferol deoxyhexose-acetylhexose deoxyhexose isomer 2	eQTLs and QTTs
CsTGY11G0000300	catechin	eQTLs and QTTs
CsTGY10G0002022	EC-GC dimer isomer 4	eQTLs and QTTs
CsTGY14G0000215	saponin Iac	eQTLs and QTTs
CsTGY12G0001382	kaempferol 3-neohesperidoside-7-(2""-p-coumaroylglucoside) isomer 1	eQTLs and QTTs
CsTGY13G0001724	quercetin 3-O-(2G-p-coumaroyl-3G-O-β-L-arabinosyl-3R-O-β-D-rhamnosylrutinoside)	eQTLs and QTTs
CsTGY11G0001370	theasinensin B isomer 2	eQTLs and QTTs
CsTGY13G0001157	isorhamnetin coumaroylhexose	eQTLs and QTTs
CsTGY12G0001074	catechin	eQTLs and QTTs
CsTGY12G0001281	4',5,7-Trihydroxy-3-[2-O-α-L-rhamnopyranosyl-3 (or 4)-O-(4-hydroxy-trans-cinnamoyl)-6-O-(3-O-β-D-xylopyranosyl-alpha-L-rhamnopyranosyl)-β-D-galactopyranosyloxy]flavone	eQTLs and QTTs
CsTGY14G0000058	galloylprodelphinidin dimer isomer 2	eQTLs and QTTs
CsTGY11G0001551	xanifolia-Y0 isomer	eQTLs and QTTs
CsTGY11G0001071	linalool primeveroside isomer 1	eQTLs and QTTs
CsTGY10G0001964	theasinensin F	eQTLs and QTTs
MSTRG.54792	saponin Iac	eQTLs and QTTs
CsTGY10G0002381	C-diglucosylapigenin	eQTLs and QTTs
CsTGY12G0001601	calendulaglycoside A 6'-methyl ester	eQTLs and QTTs
CsTGY13G0002055	ribonic acid	eQTLs and QTTs
MSTRG.51238	EC-GC dimer isomer 3	eQTLs and QTTs
CsTGY10G0000618	capilliposide II isomer 2	eQTLs and QTTs
MSTRG.50059	kaempferol deoxyhexose-acetylhexose deoxyhexose isomer 1	eQTLs and QTTs
CsTGY10G0000618	capilliposide II isomer 1	eQTLs and QTTs
CsTGY12G0000953	prodelphinidin B isomer 1	eQTLs and QTTs
CsTGY14G0000590	linalool primeveroside isomer 1	eQTLs and QTTs
CsTGY11G0001395	xanifolia-Y0 isomer	eQTLs and QTTs
MSTRG.55232	rutin	eQTLs and QTTs
MSTRG.55449	catechin	eQTLs and QTTs
CsTGY14G0001296	procyanidin B1	eQTLs and QTTs
CsTGY14G0001296	procyanidin B3	eQTLs and QTTs
CsTGY14G0001296	procyanidin B2	eQTLs and QTTs
CsTGY13G0002295	epiafzelechin-epicatechin 3,3'-digallate isomer 2	eQTLs and QTTs
CsTGY12G0001638	epiafzelechin 3-O-gallate-(4β→6)-epigallocatechin 3-O-gallate	eQTLs and QTTs
CsTGY14G0000704	kaempferol deoxyhexose-acetylhexose deoxyhexose isomer 2	eQTLs and QTTs
CsTGY13G0001758	epiafzelechin 3-O-gallate-(4β→6)-epigallocatechin 3-O-gallate	eQTLs and QTTs
CsTGY12G0001950	kaempferol 3-O-rutinoside	eQTLs and QTTs
CsTGY11G0000698	calendulaglycoside A 6'-methyl ester	eQTLs and QTTs
CsTGY13G0001097	calendulaglycoside A 6'-methyl ester	eQTLs and QTTs
CsTGY12G0000080	rogachaponin	eQTLs and QTTs
CsTGY14G0000957	theasinensin F	eQTLs and QTTs
CsTGY14G0001215	digalloylprocyanidin dimer	eQTLs and QTTs
CsTGY11G0002024	tragopogonsaponin E	eQTLs and QTTs
CsTGY11G0000780	yemuoside I isomer 1	eQTLs and QTTs
CsTGY11G0001102	acutanguloside E	eQTLs and QTTs
CsTGY14G0000455	ribonic acid	eQTLs and QTTs
CsTGY10G0001219	xanifolia-Y0 isomer	eQTLs and QTTs
MSTRG.57643	xanifolia-Y0 isomer	eQTLs and QTTs
CsTGY11G0002147	capilliposide I isomer 1	eQTLs and QTTs
MSTRG.50729	theacitrin 3-gallate	eQTLs and QTTs
MSTRG.55322	procyanidin B3	eQTLs and QTTs
CsTGY10G0001216	kaempferol hexose-deoxyhexose-deoxyhexose-hexose isomer 1	eQTLs and QTTs
CsTGY12G0001269	rutin	eQTLs and QTTs
CsTGY10G0001600	theasinensin A	eQTLs and QTTs
CsTGY13G0002109	quercetin 3-O-(2G-p-coumaroyl-3G-O-β-L-arabinosyl-3R-O-β-D-rhamnosylrutinoside)	eQTLs and QTTs
CsTGY10G0001946	theasinensin A	eQTLs and QTTs
CsTGY14G0001709	epiafzelechin 3-O-gallate-(4β→6)-epigallocatechin 3-O-gallate	eQTLs and QTTs
CsTGY14G0000259	quercetin malonyl hexose	eQTLs and QTTs
CsTGY13G0000332	quercetin 3-O-glucoside	eQTLs and QTTs
MSTRG.48337	gallocatechin 3'-O-gallate	eQTLs and QTTs
CsTGY14G0001298	EC-EGCG dimer	eQTLs and QTTs
CsTGY10G0000328	digalloylglucose isomer 1	eQTLs and QTTs
MSTRG.66839	rutin	eQTLs and QTTs
CsTGY14G0001793	theasinensin F	eQTLs and QTTs
CsTGY11G0001541	galloyl HHDP-glucose	eQTLs and QTTs
MSTRG.69394	a possible galloylated trimeric proanthocyanidin, isomer of 6.51_525.1026n	eQTLs and QTTs
CsTGY12G0002115	saponin Iac	eQTLs and QTTs
CsTGY10G0001978	tencissoside C isomer 2	eQTLs and QTTs
CsTGY13G0002067	rutin	eQTLs and QTTs
CsTGY12G0002042	saponin Iac	eQTLs and QTTs
CsTGY11G0001818	EC-(4β→8)-ECG-(4β→8)-C	eQTLs and QTTs
MSTRG.58577	prodelphinidin B isomer 1	eQTLs and QTTs
CsTGY14G0001715	kaempferol 3-(p-coumaroyl-rhamnosyl)rutinoside-7-rhamnoside isomer 2	eQTLs and QTTs
CsTGY14G0001715	kaempferol 3-(p-coumaroyl-rhamnosyl)rutinoside-7-rhamnoside isomer 1	eQTLs and QTTs
MSTRG.68436	quercetin hexose deoxyhexose	eQTLs and QTTs
CsTGY10G0000427	quercetin hexose deoxyhexose	eQTLs and QTTs
MSTRG.52779	kaempferol 3-(p-coumaroyl-rhamnosyl)rutinoside-7-rhamnoside isomer 1	eQTLs and QTTs
CsTGY11G0001280	theasinensin A	eQTLs and QTTs
CsTGY11G0001280	theasinensin F	eQTLs and QTTs
CsTGY11G0000159	ribonic acid	eQTLs and QTTs
MSTRG.59871	catechin	eQTLs and QTTs
CsTGY15G0000332	ECG-EGCG dimer isomer 1	eQTLs and QTTs
MSTRG.49462	quercetin hexose deoxyhexose	eQTLs and QTTs
MSTRG.49746	unknown trimeric proanthocyanidin isomer 2	eQTLs and QTTs
MSTRG.68361	quercetin hexose deoxyhexose	eQTLs and QTTs
CsTGY14G0000075	prodelphinidin B isomer 3	eQTLs and QTTs
CsTGY14G0001850	catechin-(2'→2')-taxifolin	eQTLs and QTTs
CsTGY13G0001710	chlorogenic acid	eQTLs and QTTs
CsTGY10G0000585	galloylprodelphinidin dimer isomer 3	eQTLs and QTTs
CsTGY14G0000987	epiafzelechin 3-O-gallate-(4β→6)-epigallocatechin 3-O-gallate	eQTLs and QTTs
CsTGY14G0001090	theasinensin F	eQTLs and QTTs
MSTRG.51920	sucrose	eQTLs and QTTs
CsTGY11G0002149	camelliquercetiside A	eQTLs and QTTs
CsTGY11G0001497	quercetin 3-O-(2G-p-coumaroyl-3G-O-β-L-arabinosyl-3R-O-β-D-glucosylrutinoside) isomer	eQTLs and QTTs
CsTGY15G0001632	EC-EGCG dimer	eQTLs and QTTs
CsTGY14G0000845	(E)GC-(E)CG dimer isomer 2	eQTLs and QTTs
MSTRG.51509	kaempferol 3-(2''-rhamnosylrutinoside)	eQTLs and QTTs
CsTGY10G0002382	quercetin hexose deoxyhexose	eQTLs and QTTs
MSTRG.63646	epigallocatechin digallate isomer 2	eQTLs and QTTs
MSTRG.62658	gallocatechin 3'-O-gallate	eQTLs and QTTs
CsTGY14G0000386	isovitexin	eQTLs and QTTs
CsTGY14G0000829	digalloylprocyanidin dimer	eQTLs and QTTs
CsTGY13G0001473	epiafzelechin 3-O-gallate-(4β→6)-epigallocatechin 3-O-gallate	eQTLs and QTTs
MSTRG.58827	sarmenoside II	eQTLs and QTTs
CsTGY14G0001557	kaempferol deoxyhexose-acetylhexose deoxyhexose isomer 1	eQTLs and QTTs
CsTGY15G0000213	tragopogonsaponin E	eQTLs and QTTs
CsTGY11G0000510	saponin Iac	eQTLs and QTTs
CsTGY10G0001621	rutin	eQTLs and QTTs
CsTGY14G0000199	epicatechin 3-O-gallate	eQTLs and QTTs
MSTRG.49820	epigallocatechin digallate isomer 2	eQTLs and QTTs
MSTRG.62347	EC-GC dimer isomer 4	eQTLs and QTTs
MSTRG.60158	rutin	eQTLs and QTTs
CsTGY13G0001441	ECG-EGCG dimer isomer 2	eQTLs and QTTs
CsTGY13G0001441	ECG-EGCG dimer isomer 1	eQTLs and QTTs
CsTGY10G0000614	prodelphinidin B isomer 3	eQTLs and QTTs
CsTGY13G0001580	xanifolia-Y0 isomer	eQTLs and QTTs
CsTGY14G0001910	kaempferol 3-arabinoside	eQTLs and QTTs
CsTGY14G0001871	galloylprodelphinidin dimer isomer 2	eQTLs and QTTs
CsTGY11G0000464	a possible galloylated trimeric proanthocyanidin, isomer of 6.51_525.1026n	eQTLs and QTTs
CsTGY14G0000668	kaempferol deoxyhexose-acetylhexose deoxyhexose isomer 2	eQTLs and QTTs
CsTGY14G0001501	isorhamnetin coumaroylhexose	eQTLs and QTTs
MSTRG.58818	theasinensin F	eQTLs and QTTs
CsTGY15G0000291	theasinensin A	eQTLs and QTTs
CsTGY15G0000291	theasinensin F	eQTLs and QTTs
CsTGY11G0001025	quercetin hexose deoxyhexose	eQTLs and QTTs
CsTGY13G0000802	ECG-EGCG dimer isomer 1	eQTLs and QTTs
MSTRG.65508	kaempferol 3-(p-coumaroyl-rhamnosyl)rutinoside-7-rhamnoside isomer 1	eQTLs and QTTs
CsTGY14G0002252	gallocatechin hexoside	eQTLs and QTTs
MSTRG.56706	rutin	eQTLs and QTTs
MSTRG.54586	quercetin 3-O-(2G-p-coumaroyl-3G-O-β-L-arabinosyl-3R-O-β-D-rhamnosylrutinoside)	eQTLs and QTTs
CsTGY12G0001269	galloylprocyanidin dimer isomer 2	eQTLs and QTTs
CsTGY13G0001141	(E)GC-(E)CG dimer isomer 2	eQTLs and QTTs
MSTRG.55256	kaempferol 3-(p-coumaroyl-rhamnosyl)rutinoside-7-rhamnoside isomer 1	eQTLs and QTTs
CsTGY15G0001847	kaempferol 3-O-[2""-(4'""-acetyl-rhamnosyl)-6""-glucosyl] glucoside isomer 1	eQTLs and QTTs
CsTGY12G0000187	saponin Iac	eQTLs and QTTs
CsTGY15G0000693	a possible galloylated trimeric proanthocyanidin	eQTLs and QTTs
CsTGY11G0001519	(E)GC-(E)CG dimer isomer 1	eQTLs and QTTs
CsTGY15G0000066	apigenin 6-C-glucoside 8-C-arabinoside	eQTLs and QTTs
CsTGY13G0001956	digalloylprocyanidin dimer	eQTLs and QTTs
CsTGY12G0000118	camellioside C isomer 2	eQTLs and QTTs
CsTGY11G0000597	EC-GC dimer isomer 4	eQTLs and QTTs
CsTGY11G0002013	xanifolia-Y0 isomer	eQTLs and QTTs
CsTGY10G0001954	kaempferol deoxyhexose-pentose-hexose	eQTLs and QTTs
CsTGY12G0000379	3-galloylgallocatechin	eQTLs and QTTs
CsTGY13G0000856	TR-Saponin C	eQTLs and QTTs
CsTGY15G0000273	kaempferol 3-arabinoside	eQTLs and QTTs
CsTGY14G0001747	ellagic acid isomer	eQTLs and QTTs
CsTGY15G0001135	kaempferol acetylhexose deoxyhexose isomer 3	eQTLs and QTTs
CsTGY11G0001495	gallocatechin 3'-O-gallate	eQTLs and QTTs
CsTGY13G0001893	rutin	eQTLs and QTTs
MSTRG.54725	chlorogenic acid	eQTLs and QTTs
CsTGY12G0000153	unknown trimeric proanthocyanidin isomer 1	eQTLs and QTTs
CsTGY12G0001060	rutin	eQTLs and QTTs
CsTGY14G0001245	ECG-EGCG dimer isomer 3	eQTLs and QTTs
CsTGY10G0002016	rutin	eQTLs and QTTs
CsTGY13G0000497	epiafzelechin 3-O-gallate-(4β→6)-epigallocatechin 3-O-gallate	eQTLs and QTTs
CsTGY11G0000698	linalool primeveroside isomer 1	eQTLs and QTTs
MSTRG.65994	digalloylprocyanidin dimer	eQTLs and QTTs
CsTGY12G0001018	hexahydroxydiphenoyl-glucose	eQTLs and QTTs
MSTRG.60799	EC-GC dimer isomer 2	eQTLs and QTTs
MSTRG.60799	EC-GC dimer isomer 1	eQTLs and QTTs
CsTGY12G0001744	hexahydroxydiphenoyl-glucose	eQTLs and QTTs
CsTGY14G0001531	kaempferol 3-neohesperidoside-7-(2""-p-coumaroylglucoside) isomer 3	eQTLs and QTTs
MSTRG.62095	theasinensin F	eQTLs and QTTs
CsTGY13G0001024	xanifolia-Y0 isomer	eQTLs and QTTs
CsTGY12G0000387	ellagic acid isomer	eQTLs and QTTs
CsTGY13G0002384	ECG-EGCG dimer isomer 1	eQTLs and QTTs
CsTGY13G0002384	ECG-EGCG dimer isomer 3	eQTLs and QTTs
CsTGY14G0001531	kaempferol 3-neohesperidoside-7-(2""-p-coumaroylglucoside) isomer 1	eQTLs and QTTs
MSTRG.57826	theasinensin F	eQTLs and QTTs
MSTRG.62658	kaempferol 3-arabinoside	eQTLs and QTTs
MSTRG.66793	rutin	eQTLs and QTTs
CsTGY14G0000689	rutin	eQTLs and QTTs
CsTGY11G0001864	rutin	eQTLs and QTTs
CsTGY13G0000536	kaempferol hexose	eQTLs and QTTs
MSTRG.63430	procyanidin B2	eQTLs and QTTs
MSTRG.62001	EC-GC dimer isomer 3	eQTLs and QTTs
CsTGY10G0002039	theogallin	eQTLs and QTTs
CsTGY15G0000862	ECG-EGCG dimer isomer 3	eQTLs and QTTs
MSTRG.48540	quercetin hexose deoxyhexose	eQTLs and QTTs
CsTGY13G0001738	theasinensin A	eQTLs and QTTs
CsTGY13G0001738	theasinensin F	eQTLs and QTTs
CsTGY14G0001634	yemuoside I isomer 1	eQTLs and QTTs
MSTRG.60788	galloylprodelphinidin dimer isomer 2	eQTLs and QTTs
MSTRG.60788	galloylprodelphinidin dimer isomer 1	eQTLs and QTTs
CsTGY11G0002084	yemuoside I isomer 2	eQTLs and QTTs
CsTGY10G0002444	saponin Iac	eQTLs and QTTs
CsTGY12G0001858	ribonic acid	eQTLs and QTTs
CsTGY13G0001762	epiafzelechin 3-O-gallate-(4β→6)-epigallocatechin 3-O-gallate	eQTLs and QTTs
CsTGY12G0001074	digalloylprodelphinidin dimer	eQTLs and QTTs
MSTRG.67576	rutin	eQTLs and QTTs
CsTGY11G0001516	methylgallate	eQTLs and QTTs
CsTGY10G0000283	kaempferol 3-O-β-D-glucopyranosyl(1→4)-[α-L-rhamnopyranosyl(1→6)]-β-D-glucopyranoside-7-O-[2-O-(E)-p-coumaroyl]-β-D-glucopyranoside	eQTLs and QTTs
CsTGY13G0001921	camellioside C isomer 2	eQTLs and QTTs
CsTGY11G0001231	theasinensin F	eQTLs and QTTs
CsTGY11G0001083	saponin Iac	eQTLs and QTTs
CsTGY13G0001146	kaempferol 3-O-[2""-(4'""-acetyl-rhamnosyl)-6""-glucosyl] glucoside isomer 2	eQTLs and QTTs
CsTGY13G0002127	echinocystic acid 3-O-[β-D-galactopyranosyl(1→2)]-[β-D-glucopyranosyl(1→2)-β-D-galactopyranosyl(1→3)]-β-D-glucuronopyranoside isomer 2	eQTLs and QTTs
MSTRG.58564	quercetin malonyl hexose	eQTLs and QTTs
CsTGY13G0000798	calendulaglycoside A 6'-methyl ester	eQTLs and QTTs
CsTGY13G0001146	kaempferol deoxyhexose-acetylhexose deoxyhexose isomer 1	eQTLs and QTTs
CsTGY14G0001430	galloylprocyanidin dimer isomer 2	eQTLs and QTTs
CsTGY12G0000561	kaempferol 3-(p-coumaroyl-rhamnosyl)rutinoside-7-rhamnoside isomer 2	eQTLs and QTTs
MSTRG.61772	kaempferol 3-arabinoside	eQTLs and QTTs
CsTGY12G0000805	tencissoside C isomer 1	eQTLs and QTTs
CsTGY12G0000540	rutin	eQTLs and QTTs
CsTGY11G0001151	kaempferol hexose-deoxyhexose-deoxyhexose-hexose isomer 1	eQTLs and QTTs
CsTGY15G0001038	hexahydroxydiphenoyl-glucose	eQTLs and QTTs
MSTRG.62373	kaempferol acetylhexose deoxyhexose isomer 3	eQTLs and QTTs
CsTGY14G0001132	galloylprocyanidin dimer isomer 2	eQTLs and QTTs
CsTGY11G0001042	quercetin hexose deoxyhexose	eQTLs and QTTs
CsTGY11G0001825	rutin	eQTLs and QTTs
CsTGY11G0001124	quercetin hexose deoxyhexose	eQTLs and QTTs
MSTRG.69125	kaempferol deoxyhexose-acetylhexose deoxyhexose isomer 1	eQTLs and QTTs
CsTGY10G0001657	kaempferol 3-(p-coumaroyl-rhamnosyl)rutinoside-7-rhamnoside isomer 1	eQTLs and QTTs
CsTGY11G0000986	(E)GC-(E)CG dimer isomer 3	eQTLs and QTTs
CsTGY11G0000348	quercetin malonyl hexose	eQTLs and QTTs
CsTGY14G0002388	kaempferol 3-O-rutinoside	eQTLs and QTTs
CsTGY11G0000576	xanifolia-Y0 isomer	eQTLs and QTTs
CsTGY14G0002114	epigallocatechin digallate isomer 2	eQTLs and QTTs
CsTGY12G0001633	quercetin hexose deoxyhexose	eQTLs and QTTs
MSTRG.69164	saponin Iac	eQTLs and QTTs
CsTGY10G0000612	hexahydroxydiphenoyl-glucose	eQTLs and QTTs
CsTGY12G0002015	saponin Iac	eQTLs and QTTs
CsTGY12G0001174	saponin Iac	eQTLs and QTTs
MSTRG.65429	kaempferol-3-O-{[β-D-xylopyranosyl(1→3)-α-L-rhamnopyranosyl(1→6)][α-L-rhamnopyranosyl(1→2)]}-β-D-3-trans-p-coumaroylgalactopyranoside	eQTLs and QTTs
CsTGY14G0000169	quercetin hexose deoxyhexose	eQTLs and QTTs
CsTGY13G0001724	chlorogenic acid	eQTLs and QTTs
CsTGY12G0001444	yemuoside I isomer 3	eQTLs and QTTs
CsTGY13G0001903	xanifolia-Y0 isomer	eQTLs and QTTs
CsTGY13G0001455	kaempferol deoxyhexose-acetylhexose deoxyhexose isomer 2	eQTLs and QTTs
CsTGY11G0001880	calendulaglycoside A 6'-methyl ester	eQTLs and QTTs
MSTRG.57962	theasinensin F	eQTLs and QTTs
CsTGY10G0001954	3-galloylgallocatechin	eQTLs and QTTs
CsTGY13G0001211	saponin Iac	eQTLs and QTTs
CsTGY15G0001669	ECG-EGCG dimer isomer 1	eQTLs and QTTs
MSTRG.58100	saponin Iac	eQTLs and QTTs
CsTGY11G0000697	quercetin malonyl hexose	eQTLs and QTTs
CsTGY14G0000349	ribonic acid	eQTLs and QTTs
MSTRG.68453	rutin	eQTLs and QTTs
CsTGY15G0000203	rutin	eQTLs and QTTs
CsTGY12G0000005	kaempferol 3-(p-coumaroyl-rhamnosyl)rutinoside-7-rhamnoside isomer 1	eQTLs and QTTs
MSTRG.57778	tencissoside C isomer 2	eQTLs and QTTs
MSTRG.47510	digalloylprodelphinidin dimer	eQTLs and QTTs
CsTGY15G0000172	rutin	eQTLs and QTTs
CsTGY11G0000580	kaempferol hexose-deoxyhexose-deoxyhexose-hexose isomer 1	eQTLs and QTTs
CsTGY12G0001560	C-diglucosylapigenin	eQTLs and QTTs
MSTRG.54896	maesopsin 6-glucoside	eQTLs and QTTs
CsTGY15G0000029	quercetin hexose deoxyhexose	eQTLs and QTTs
CsTGY12G0000071	monogalloylglucose isomer 2	eQTLs and QTTs
CsTGY10G0000440	capilliposide II isomer 2	eQTLs and QTTs
CsTGY10G0000440	capilliposide II isomer 1	eQTLs and QTTs
MSTRG.63380	isolariciresinol glucoside	eQTLs and QTTs
CsTGY12G0000225	yemuoside I isomer 2	eQTLs and QTTs
CsTGY14G0001683	kaempferol acetylhexose deoxyhexose isomer 3	eQTLs and QTTs
MSTRG.50763	hexahydroxydiphenoyl-glucose	eQTLs and QTTs
MSTRG.67396	ribonic acid	eQTLs and QTTs
CsTGY10G0000167	xanifolia-Y0 isomer	eQTLs and QTTs
CsTGY11G0000265	vitexin rhamnoside isomer 2	eQTLs and QTTs
CsTGY15G0000274	procyanidin B1	eQTLs and QTTs
CsTGY11G0001468	camellioside C isomer 2	eQTLs and QTTs
CsTGY13G0000587	saponin Iac	eQTLs and QTTs
CsTGY14G0001105	oleiferasaponin C5	eQTLs and QTTs
CsTGY10G0000666	prodelphinidin B isomer 2	eQTLs and QTTs
CsTGY12G0002014	gallocatechin 3'-O-gallate	eQTLs and QTTs
MSTRG.53830	kaempferol rhamnosylrutinoside	eQTLs and QTTs
CsTGY15G0001275	quercetin hexose deoxyhexose	eQTLs and QTTs
MSTRG.53104	digalloyl-hexahydroxydiphenoyl-glucose	eQTLs and QTTs
CsTGY10G0000761	quercetin hexose deoxyhexose	eQTLs and QTTs
CsTGY13G0000898	hexahydroxydiphenoyl-glucose	eQTLs and QTTs
MSTRG.55990	quercetin hexose deoxyhexose	eQTLs and QTTs
CsTGY15G0000327	rutin	eQTLs and QTTs
MSTRG.57436	capilliposide I isomer 3	eQTLs and QTTs
CsTGY15G0000172	quercetin hexose deoxyhexose	eQTLs and QTTs
CsTGY11G0001379	EC-EGCG dimer	eQTLs and QTTs
CsTGY14G0000756	kaempferol deoxyhexose-acetylhexose deoxyhexose isomer 2	eQTLs and QTTs
CsTGY13G0002428	prodelphinidin B isomer 1	eQTLs and QTTs
[truncated: 578,294+ more rows]

## Sheet: Table S7
Table S7. 78 candidate genes associated with more than ten specialized metabolites
Number of specialized metabolite features	Gene IDs	specialized metabolite features	TFs	Annotations
32	CsTGY14G0001296	EC-GC dimer isomer 3;EC-EGCG dimer;procyanidin B1;procyanidin B3;procyanidin B2;digalloylprocyanidin dimer;gallocatechin 3'-O-gallate;epiafzelechin;a possible galloylated trimeric proanthocyanidin;kaempferol 3-arabinoside;digalloylprodelphinidin dimer;(E)GC-(E)CG dimer isomer 2;(E)GC-(E)CG dimer isomer 1;(E)GC-(E)CG dimer isomer 3;unknown trimeric proanthocyanidin isomer 2;kaempferol hexose-deoxy…		Belongs to the iron ascorbate-dependent oxidoreductase family
24	CsTGY13G0001762	ECG-EGCG dimer isomer 1;a possible galloylated trimeric proanthocyanidin, isomer of 6.51_525.1026n;quercetin hexose deoxyhexose;epiafzelechin 3-O-gallate-(4β→6)-epigallocatechin 3-O-gallate;kaempferol deoxyhexose-acetylhexose deoxyhexose isomer 1;fisetinidol-(4α→8)-catechin-3-O-gallate;quercetin malonyl hexose;unknown trimeric proanthocyanidin isomer 2;a possible galloylated trimeric proanthocyan…
23	CsTGY14G0001298	EC-EGCG dimer;kaempferol hexose-deoxyhexose-deoxyhexose-hexose isomer 1;quercetin 3-triglucoside-7-rhamnoside-p-coumaroyl isomer 1;ECG-EGCG dimer isomer 1;ECG-EGCG dimer isomer 2;ECG-EGCG dimer isomer 3;theasinensin B isomer 2;a possible galloylated trimeric proanthocyanidin;epiafzelechin 3-O-gallate-(4β→6)-epigallocatechin 3-O-gallate;EC-GC dimer isomer 3;galloylprocyanidin dimer isomer 1;galloy…		Protein of unknown function (DUF1191)
18	CsTGY15G0001682	a possible galloylated trimeric proanthocyanidin, isomer of 6.51_525.1026n;unknown trimeric proanthocyanidin isomer 2;kaempferol hexose-deoxyhexose-deoxyhexose-hexose isomer 1;EC-(4β→8)-ECG-(4β→8)-C;kaempferol hexose;(E)GC-(E)CG dimer isomer 3;(E)GC-(E)CG dimer isomer 2;(E)GC-(E)CG dimer isomer 1;digalloylprodelphinidin dimer;isorhamnetin coumaroylhexose;theasinensin B isomer 2;EC-GC dimer isomer…		Belongs to the small GTPase superfamily. Rho family
16	MSTRG.61772	gallocatechin 3'-O-gallate;digalloylprocyanidin dimer;quercetin 3-O-(2G-p-coumaroyl-3G-O-β-L-arabinosyl-3R-O-β-D-rhamnosylrutinoside);kaempferol 3-arabinoside;ECG-EGCG dimer isomer 2;ECG-EGCG dimer isomer 3;ECG-EGCG dimer isomer 1;epiafzelechin 3-O-gallate-(4β→6)-epigallocatechin 3-O-gallate;ribonic acid;rutin;quercetin 3-O-glucoside;theasinensin A;theasinensin F;chlorogenic acid;digalloylprodelp…
16	MSTRG.59852	prodelphinidin B isomer 3;epigallocatechin digallate isomer 2;quercetin hexose deoxyhexose;theacitrin 3-gallate;galloylprodelphinidin dimer isomer 3;(E)GC-(E)CG dimer isomer 1;(E)GC-(E)CG dimer isomer 2;(E)GC-(E)CG dimer isomer 3;a possible galloylated trimeric proanthocyanidin, isomer of 6.51_525.1026n;theasinensin B isomer 2;kaempferol hexose-deoxyhexose-deoxyhexose-hexose isomer 1;kaempferol 3…		Haloacid dehalogenase-like hydrolase domain-containing protein
16	MSTRG.53822	kaempferol deoxyhexose-acetylhexose deoxyhexose isomer 1;ribonic acid;kaempferol 3-(p-coumaroyl-rhamnosyl)rutinoside-7-rhamnoside isomer 2;kaempferol 3-arabinoside;ECG-EGCG dimer isomer 2;ECG-EGCG dimer isomer 1;ECG-EGCG dimer isomer 3;isorhamnetin coumaroylhexose;tetragalloyl glucose;EC-GC dimer isomer 4;ECG-EGCG dimer;theasinensin F;theasinensin A;a possible galloylated trimeric proanthocyanidi…
16	CsTGY14G0001409	procyanidin B1;kaempferol hexose;unknown trimeric proanthocyanidin isomer 2;quercetin hexose deoxyhexose;galloylprocyanidin dimer isomer 1;galloylprocyanidin dimer isomer 2;epiafzelechin 3-gallate;a possible galloylated trimeric proanthocyanidin;galloylprodelphinidin dimer isomer 3;(E)GC-(E)CG dimer isomer 2;(E)GC-(E)CG dimer isomer 1;EC-(4β→8)-ECG-(4β→8)-C;isorhamnetin coumaroylhexose;theacitrin…		-;BLOC-1-related complex sub-unit 6
15	CsTGY14G0001307	ECG-EGCG dimer;digalloylprodelphinidin dimer;(E)GC-(E)CG dimer isomer 1;kaempferol 3-arabinoside;theasinensin F;theasinensin A;quercetin malonyl hexose;ECG-EGCG dimer isomer 1;ECG-EGCG dimer isomer 2;ECG-EGCG dimer isomer 3;theasinensin B isomer 2;galloylprodelphinidin dimer isomer 3;tetragalloyl glucose;procyanidin B3;gallocatechin 3'-O-gallate		malic enzyme
15	CsTGY13G0001768	ECG-EGCG dimer isomer 1;kaempferol hexose-deoxyhexose-deoxyhexose-hexose isomer 1;theacitrin 3-gallate;galloylprocyanidin dimer isomer 2;galloylprocyanidin dimer isomer 1;theasinensin F;(E)GC-(E)CG dimer isomer 1;(E)GC-(E)CG dimer isomer 3;EC-(4β→8)-ECG-(4β→8)-C;digalloylprocyanidin dimer;a possible galloylated trimeric proanthocyanidin, isomer of 6.51_525.1026n;gallocatechin 3'-O-gallate;kaempfe…		Belongs to the hexokinase family
14	MSTRG.67396	procyanidin B2;ECG-EGCG dimer isomer 1;ECG-EGCG dimer isomer 2;ECG-EGCG dimer isomer 3;digalloylprodelphinidin dimer;ribonic acid;gallocatechin 3'-O-gallate;quercetin malonyl hexose;rutin;kaempferol 3-arabinoside;EC-GC dimer isomer 4;theasinensin F;theasinensin A;quercetin hexose deoxyhexose
14	MSTRG.65517	(E)GC-(E)CG dimer isomer 1;(E)GC-(E)CG dimer isomer 2;(E)GC-(E)CG dimer isomer 3;theasinensin B isomer 2;galloylprocyanidin dimer isomer 1;menthanetriol glucoside;ECG-EGCG dimer isomer 2;ECG-EGCG dimer isomer 1;digalloylprocyanidin dimer;ribonic acid;galloylprodelphinidin dimer isomer 3;theasinensin F;kaempferol coumaroylrutinoside isomer 2;epiafzelechin 3-O-gallate-(4β→6)-epigallocatechin 3-O-ga…
14	CsTGY15G0000419	ECG-EGCG dimer isomer 2;ECG-EGCG dimer isomer 1;ECG-EGCG dimer isomer 3;unknown trimeric proanthocyanidin isomer 2;linalool primeveroside isomer 1;(E)GC-(E)CG dimer isomer 1;(E)GC-(E)CG dimer isomer 2;procyanidin B3;EC-(4β→8)-ECG-(4β→8)-C;galloylprocyanidin dimer isomer 2;quercetin malonyl hexose;kaempferol 3-O-rutinoside;catechin;ECG-EGCG dimer
14	CsTGY13G0001680	kaempferol 3-arabinoside;quercetin hexose deoxyhexose;gallocatechin 3'-O-gallate;digalloylprocyanidin dimer;rutin;epiafzelechin 3-O-gallate-(4β→6)-epigallocatechin 3-O-gallate;procyanidin B1;epigallocatechin digallate isomer 2;epicatechin;ECG-EGCG dimer isomer 2;ECG-EGCG dimer isomer 1;ribonic acid;theasinensin A;theasinensin F
14	CsTGY11G0001053	procyanidin B2;catechin;epicatechin;ECG-EGCG dimer;procyanidin trimer isomer 1;theasinensin F;ECG-EGCG dimer isomer 1;ECG-EGCG dimer isomer 3;ECG-EGCG dimer isomer 2;digalloylprodelphinidin dimer;saponin Iac;quercetin 3-O-glucoside;ribonic acid;linalool primeveroside isomer 1
13	MSTRG.68275	theasinensin B isomer 2;a possible galloylated trimeric proanthocyanidin;ECG-EGCG dimer isomer 3;linalool primeveroside isomer 1;unknown trimeric proanthocyanidin isomer 2;prodelphinidin B isomer 3;ribonic acid;(E)GC-(E)CG dimer isomer 1;(E)GC-(E)CG dimer isomer 3;a possible galloylated trimeric proanthocyanidin, isomer of 6.51_525.1026n;EC-GC dimer isomer 4;EC-GC dimer isomer 3;galloylprodelphin…		Delta(24)-sterol
13	MSTRG.65615	theasinensin B isomer 2;epiafzelechin 3-O-gallate-(4β→6)-epigallocatechin 3-O-gallate;galloylprocyanidin dimer isomer 2;ECG-EGCG dimer isomer 2;ECG-EGCG dimer isomer 1;galloylprodelphinidin dimer isomer 3;a possible galloylated trimeric proanthocyanidin, isomer of 6.51_525.1026n;a possible galloylated trimeric proanthocyanidin;isovitexin;digalloylprocyanidin dimer;unknown trimeric proanthocyanidi…
13	MSTRG.60847	kaempferol hexose-deoxyhexose-deoxyhexose-hexose isomer 1;galloylprodelphinidin dimer isomer 2;galloylprodelphinidin dimer isomer 1;ECG-EGCG dimer isomer 1;a possible galloylated trimeric proanthocyanidin, isomer of 6.51_525.1026n;3-galloylgallocatechin;unknown trimeric proanthocyanidin isomer 1;EC-GC dimer isomer 2;EC-GC dimer isomer 1;EC-GC dimer isomer 6;(E)GC-(E)CG dimer isomer 3;(E)GC-(E)CG …
13	MSTRG.58827	digalloylprodelphinidin dimer; sarmenoside II;(E)GC-(E)CG dimer isomer 1;(E)GC-(E)CG dimer isomer 3;ECG-EGCG dimer isomer 3;ECG-EGCG dimer isomer 1;kaempferol deoxyhexose-acetylhexose deoxyhexose isomer 1;kaempferol 3-O-rutinoside;kaempferol-3-O-{[β-D-xylopyranosyl(1→3)-α-L-rhamnopyranosyl(1→6)][α-L-rhamnopyranosyl(1→2)]}-β-D-3-trans-p-coumaroylgalactopyranoside;isorhamnetin coumaroylhexose;unkno…
13	MSTRG.52991	a possible galloylated trimeric proanthocyanidin;theasinensin A;ECG-EGCG dimer isomer 1;ECG-EGCG dimer isomer 3;(E)GC-(E)CG dimer isomer 2;(E)GC-(E)CG dimer isomer 3;(E)GC-(E)CG dimer isomer 1;a possible galloylated trimeric proanthocyanidin, isomer of 6.51_525.1026n;kaempferol deoxyhexose-acetylhexose deoxyhexose isomer 1;digalloylprodelphinidin dimer;isorhamnetin coumaroylhexose;kaempferol hexo…		cell division
13	MSTRG.52800	procyanidin B3;gallocatechin 3'-O-gallate;ECG-EGCG dimer isomer 2;ECG-EGCG dimer isomer 3;ECG-EGCG dimer isomer 1;(E)GC-(E)CG dimer isomer 2;galloylprocyanidin dimer isomer 2;theasinensin F;theasinensin A;digalloylprodelphinidin dimer;kaempferol 3-(p-coumaroyl-rhamnosyl)rutinoside-7-rhamnoside isomer 1;catechin;gallocatechin
13	CsTGY14G0001480	kaempferol hexose;ECG-EGCG dimer isomer 1;ECG-EGCG dimer isomer 3;(E)GC-(E)CG dimer isomer 2;isorhamnetin coumaroylhexose;galloylprodelphinidin dimer isomer 1;digalloylprodelphinidin dimer;kaempferol deoxyhexose-acetylhexose deoxyhexose isomer 1;kaempferol 3-(p-coumaroyl-rhamnosyl)rutinoside-7-rhamnoside isomer 2;kaempferol 3-(p-coumaroyl-rhamnosyl)rutinoside-7-rhamnoside isomer 1;galloylprocyani…		Dirigent proteins impart stereoselectivity on the phenoxy radical-coupling reaction, yielding optically active lignans from two molecules of coniferyl alcohol in the biosynthesis of lignans, flavonolignans, and alkaloids and thus plays a central role in plant secondary metabolism
13	CsTGY13G0002358	ECG-EGCG dimer;digalloylprodelphinidin dimer;theasinensin A;theasinensin F;kaempferol 3-arabinoside;epicatechin;rutin;ECG-EGCG dimer isomer 3;ECG-EGCG dimer isomer 2;ECG-EGCG dimer isomer 1;gallocatechin 3'-O-gallate;quercetin hexose deoxyhexose;epigallocatechin digallate isomer 2		11S globulin seed storage protein
13	CsTGY12G0000695	(E)GC-(E)CG dimer isomer 2;(E)GC-(E)CG dimer isomer 1;(E)GC-(E)CG dimer isomer 3;galloylprodelphinidin dimer isomer 3;ECG-EGCG dimer isomer 1;ECG-EGCG dimer isomer 2;ECG-EGCG dimer isomer 3;kaempferol 3-arabinoside;catechin;ECG-EGCG dimer;galloylprocyanidin dimer isomer 2;theasinensin F;hexahydroxydiphenoyl-glucose		RING-type E3 ubiquitin transferase
13	CsTGY11G0000464	prodelphinidin B isomer 3;a possible galloylated trimeric proanthocyanidin, isomer of 6.51_525.1026n;galloylprodelphinidin dimer isomer 3;EC-GC dimer isomer 3;unknown trimeric proanthocyanidin isomer 2;(E)GC-(E)CG dimer isomer 3;(E)GC-(E)CG dimer isomer 2;(E)GC-(E)CG dimer isomer 1;kaempferol deoxyhexose-acetylhexose deoxyhexose isomer 1;isovitexin;theasinensin B isomer 2;ECG-EGCG dimer isomer 1;…		Binds directly to 23S ribosomal RNA and is necessary for the in vitro assembly process of the 50S ribosomal subunit. It is not involved in the protein synthesizing functions of that subunit
13	CsTGY10G0000605	a possible galloylated trimeric proanthocyanidin, isomer of 6.51_525.1026n;digalloylprocyanidin dimer;(E)GC-(E)CG dimer isomer 2;(E)GC-(E)CG dimer isomer 3;(E)GC-(E)CG dimer isomer 1;theacitrin 3-gallate;galloylprocyanidin dimer isomer 1;galloylprocyanidin dimer isomer 2;EC-GC dimer isomer 3;a possible galloylated trimeric proanthocyanidin;EC-(4β→8)-ECG-(4β→8)-C;quercetin hexose deoxyhexose;ECG-E…		Nucleolar MIF4G domain-containing protein
12	MSTRG.64579	kaempferol 3-O-rutinoside;(E)GC-(E)CG dimer isomer 2;quercetin 3-O-glucoside;theasinensin F;quercetin hexose deoxyhexose;EC-(4β→8)-ECG-(4β→8)-C;epigallocatechin digallate isomer 2;quercetin galloylglucoside;digalloylprocyanidin dimer;galloylprocyanidin dimer isomer 2;ECG-EGCG dimer isomer 2;ECG-EGCG dimer isomer 1		TPL-binding domain in jasmonate signalling
12	MSTRG.64578	quercetin 3-O-glucoside;kaempferol 3-O-rutinoside;digalloylprocyanidin dimer;galloylprocyanidin dimer isomer 2;quercetin galloylglucoside;(E)GC-(E)CG dimer isomer 2;EC-(4β→8)-ECG-(4β→8)-C;epigallocatechin digallate isomer 2;ECG-EGCG dimer isomer 1;ECG-EGCG dimer isomer 2;theasinensin F;quercetin hexose deoxyhexose		Acyl-CoA N-acyltransferase with RING FYVE PHD-type zinc finger protein
12	MSTRG.56220	theasinensin B isomer 2;quercetin 3-(6'''-p-coumaroylglucosyl)(1→2)-rhamnoside 7-glucoside isomer 2;(E)GC-(E)CG dimer isomer 2;(E)GC-(E)CG dimer isomer 1;(E)GC-(E)CG dimer isomer 3;a possible galloylated trimeric proanthocyanidin, isomer of 6.51_525.1026n;kaempferol hexose-deoxyhexose-deoxyhexose-hexose isomer 1;prodelphinidin B isomer 3;unknown trimeric proanthocyanidin isomer 2;a possible gallo…
12	MSTRG.49750	ECG-EGCG dimer isomer 1;ECG-EGCG dimer isomer 2;EC-(4β→8)-ECG-(4β→8)-C;digalloylprocyanidin dimer;galloylprocyanidin dimer isomer 2;galloylprocyanidin dimer isomer 1;medicoside I isomer;theasinensin F;(E)GC-(E)CG dimer isomer 3;(E)GC-(E)CG dimer isomer 1;(E)GC-(E)CG dimer isomer 2;unknown trimeric proanthocyanidin isomer 2
12	CsTGY15G0000291	gallocatechin 3'-O-gallate;theasinensin A;theasinensin F;ribonic acid;EC-GC dimer isomer 4;rutin;kaempferol 3-arabinoside;procyanidin B3;procyanidin B2;digalloylprodelphinidin dimer;ECG-EGCG dimer isomer 3;ECG-EGCG dimer isomer 1		9-cis-epoxycarotenoid dioxygenase
12	CsTGY14G0001215	ECG-EGCG dimer;digalloylprocyanidin dimer;theasinensin F;a possible galloylated trimeric proanthocyanidin, isomer of 6.51_525.1026n;a possible galloylated trimeric proanthocyanidin;(E)GC-(E)CG dimer isomer 2;(E)GC-(E)CG dimer isomer 3;(E)GC-(E)CG dimer isomer 1;galloylprocyanidin dimer isomer 2;galloylprocyanidin dimer isomer 1;EC-GC dimer isomer 3;ECG-EGCG dimer isomer 1		Monocopper oxidase-like protein
12	CsTGY13G0001956	ECG-EGCG dimer;ECG-EGCG dimer isomer 1;ECG-EGCG dimer isomer 2;galloylprocyanidin dimer isomer 1;galloylprocyanidin dimer isomer 2;theasinensin F;a possible galloylated trimeric proanthocyanidin, isomer of 6.51_525.1026n;digalloylprocyanidin dimer;EC-(4β→8)-ECG-(4β→8)-C;ribonic acid;catechin;kaempferol hexose-deoxyhexose-deoxyhexose-hexose isomer 1
12	CsTGY13G0001890	ECG-EGCG dimer isomer 2;ECG-EGCG dimer isomer 3;kaempferol hexose-deoxyhexose-deoxyhexose-hexose isomer 1;digalloylprodelphinidin dimer;kaempferol deoxyhexose-acetylhexose deoxyhexose isomer 1;(E)GC-(E)CG dimer isomer 1;(E)GC-(E)CG dimer isomer 2;(E)GC-(E)CG dimer isomer 3;a possible galloylated trimeric proanthocyanidin, isomer of 6.51_525.1026n;EC-GC dimer isomer 3;a possible galloylated trimer…		-
12	CsTGY13G0001758	a possible galloylated trimeric proanthocyanidin, isomer of 6.51_525.1026n;epiafzelechin 3-O-gallate-(4β→6)-epigallocatechin 3-O-gallate;theasinensin F;digalloylprocyanidin dimer;ECG-EGCG dimer isomer 1;kaempferol deoxyhexose-hexose-deoxyhexose isomer 2;kaempferol deoxyhexose-acetylhexose deoxyhexose isomer 1;unknown trimeric proanthocyanidin isomer 2;a possible galloylated trimeric proanthocyani…		RNA-binding protein
12	CsTGY13G0001094	galloylprodelphinidin dimer isomer 2;galloylprodelphinidin dimer isomer 1;catechin;gallocatechin;taraninin (aka. EGC-EGCG-EGC);EC-GC dimer isomer 1;EC-GC dimer isomer 6;EC-GC dimer isomer 2;prodelphinidin B isomer 2;prodelphinidin B isomer 1;3-galloylgallocatechin;unknown trimeric proanthocyanidin isomer 1		Belongs to the multi antimicrobial extrusion (MATE) (TC 2.A.66.1) family
12	CsTGY13G0000536	kaempferol hexose;a possible galloylated trimeric proanthocyanidin;epiafzelechin 3-gallate;quercetin hexose deoxyhexose;unknown trimeric proanthocyanidin isomer 2;procyanidin B3;(E)GC-(E)CG dimer isomer 3;(E)GC-(E)CG dimer isomer 2;(E)GC-(E)CG dimer isomer 1;rutin;a possible galloylated trimeric proanthocyanidin, isomer of 6.51_525.1026n;isorhamnetin coumaroylhexose	FAR1	Protein FAR1-RELATED SEQUENCE
12	CsTGY11G0001379	(E)GC-(E)CG dimer isomer 1;(E)GC-(E)CG dimer isomer 3;digalloylprodelphinidin dimer;EC-GC dimer isomer 3;EC-EGCG dimer;theasinensin B isomer 2;ECG-EGCG dimer isomer 2;a possible galloylated trimeric proanthocyanidin;theasinensin F;unknown trimeric proanthocyanidin isomer 2;galloylprodelphinidin dimer isomer 3;a possible galloylated trimeric proanthocyanidin, isomer of 6.51_525.1026n		Peptidyl-prolyl cis-trans isomerase
12	CsTGY11G0000835	ECG-EGCG dimer isomer 1;ECG-EGCG dimer isomer 2;ECG-EGCG dimer isomer 3;saponin I;(E)GC-(E)CG dimer isomer 1;EC-EGCG dimer;saponin 61;kaempferol hexose-deoxyhexose-deoxyhexose-hexose isomer 1;ECG-EGCG dimer;theasinensin F;EC-(4β→8)-ECG-(4β→8)-C;digalloylprodelphinidin dimer	AP2/ERF-AP2	Transcription factor
11	MSTRG.69036	EC-(4β→8)-ECG-(4β→8)-C;hexahydroxydiphenoyl-glucose;procyanidin B1;quercetin hexose deoxyhexose;galloylprocyanidin dimer isomer 2;galloylprocyanidin dimer isomer 1;epigallocatechin digallate isomer 2;chlorogenic acid;epiafzelechin 3-O-gallate-(4β→6)-epigallocatechin 3-O-gallate;rutin;digalloylprocyanidin dimer
11	MSTRG.62347	rutin;quercetin malonyl hexose;tetragalloyl glucose;EC-GC dimer isomer 4;ECG-EGCG dimer isomer 1;epiafzelechin 3-O-gallate-(4β→6)-epigallocatechin 3-O-gallate;quercetin hexose deoxyhexose;catechin;ribonic acid;theasinensin F;chlorogenic acid		TAFs are components of the transcription factor IID (TFIID) complex that is essential for mediating regulation of RNA polymerase transcription
11	MSTRG.58564	epiafzelechin 3-O-gallate-(4β→6)-epigallocatechin 3-O-gallate;theasinensin F;kaempferol 3-(6G-malonylneohesperidoside);quercetin malonyl hexose;ECG-EGCG dimer isomer 2;ECG-EGCG dimer isomer 1;epigallocatechin digallate isomer 2;galloylprocyanidin dimer isomer 2;galloylprocyanidin dimer isomer 1;EC-(4β→8)-ECG-(4β→8)-C;digalloylprocyanidin dimer
11	MSTRG.58070	epiafzelechin 3-O-gallate-(4β→6)-epigallocatechin 3-O-gallate;fisetinidol-(4α→8)-catechin-3-O-gallate;quercetin hexose deoxyhexose;galloylprocyanidin dimer isomer 2;galloylprocyanidin dimer isomer 1;EC-(4β→8)-ECG-(4β→8)-C;digalloylprocyanidin dimer;rutin;kaempferol hexose-deoxyhexose-deoxyhexose-hexose isomer 1;ECG-EGCG dimer isomer 2;epigallocatechin digallate isomer 2
11	MSTRG.53839	chlorogenic acid;theasinensin A;theasinensin F;tetragalloyl glucose;ribonic acid;ECG-EGCG dimer isomer 2;ECG-EGCG dimer isomer 1;quercetin 3-O-glucoside;EC-GC dimer isomer 4;digalloylprodelphinidin dimer;kaempferol 3-arabinoside		Plays an essential role in chain termination during de novo fatty acid synthesis
11	CsTGY15G0001640	ECG-EGCG dimer;theasinensin A;theasinensin F;ECG-EGCG dimer isomer 2;ECG-EGCG dimer isomer 3;ECG-EGCG dimer isomer 1;digalloylprodelphinidin dimer;a possible galloylated trimeric proanthocyanidin, isomer of 6.51_525.1026n;(E)GC-(E)CG dimer isomer 1;EC-EGCG dimer;digalloylprocyanidin dimer		60S ribosomal Protein
11	CsTGY15G0001503	kaempferol hexose;kaempferol 3-O-[2""-(4'""-acetyl-rhamnosyl)-6""-glucosyl] glucoside isomer 1;a possible galloylated trimeric proanthocyanidin;(E)GC-(E)CG dimer isomer 1;(E)GC-(E)CG dimer isomer 2;(E)GC-(E)CG dimer isomer 3;unknown trimeric proanthocyanidin isomer 2;EC-GC dimer isomer 3;quercetin hexose deoxyhexose;a possible galloylated trimeric proanthocyanidin, isomer of 6.51_525.1026n;galloy…		isoform X1
11	CsTGY15G0000633	ECG-EGCG dimer isomer 1;ECG-EGCG dimer isomer 2;ECG-EGCG dimer isomer 3;a possible galloylated trimeric proanthocyanidin;kaempferol hexose;digalloylprodelphinidin dimer;theasinensin F;theasinensin A;unknown trimeric proanthocyanidin isomer 2;prodelphinidin B isomer 3;(E)GC-(E)CG dimer isomer 2		Ribosomal_S15
11	CsTGY15G0000533	gallocatechin 3'-O-gallate;kaempferol 3-arabinoside;digalloylprodelphinidin dimer;EC-(4β→8)-ECG-(4β→8)-C;galloylprocyanidin dimer isomer 2;galloylprocyanidin dimer isomer 1;ECG-EGCG dimer isomer 2;ECG-EGCG dimer isomer 3;theasinensin F;digalloylprocyanidin dimer;epiafzelechin 3-O-gallate-(4β→6)-epigallocatechin 3-O-gallate
11	CsTGY14G0001889	(E)GC-(E)CG dimer isomer 2;(E)GC-(E)CG dimer isomer 3;digalloylprocyanidin dimer;kaempferol 3-arabinoside;gallocatechin 3'-O-gallate;ECG-EGCG dimer isomer 1;ECG-EGCG dimer isomer 2;theasinensin F;theasinensin A;EC-(4β→8)-ECG-(4β→8)-C;epiafzelechin 3-O-gallate-(4β→6)-epigallocatechin 3-O-gallate		Belongs to the small GTPase superfamily. Rho family
11	CsTGY14G0001132	unknown trimeric proanthocyanidin isomer 2;EC-(4β→8)-ECG-(4β→8)-C;galloylprocyanidin dimer isomer 2;a possible galloylated trimeric proanthocyanidin;(E)GC-(E)CG dimer isomer 1;(E)GC-(E)CG dimer isomer 2;(E)GC-(E)CG dimer isomer 3;quercetin hexose deoxyhexose;a possible galloylated trimeric proanthocyanidin, isomer of 6.51_525.1026n;kaempferol 3-O-rutinoside;rutin		Ubiquitin carboxyl-terminal hydrolase
11	CsTGY14G0000424	ribonic acid;ECG-EGCG dimer isomer 1;ECG-EGCG dimer isomer 3;ECG-EGCG dimer isomer 2;procyanidin B2;rutin;hexahydroxydiphenoyl-glucose;EC-GC dimer isomer 4;digalloylprodelphinidin dimer;theasinensin F;theasinensin A		-
11	CsTGY13G0002457	(E)GC-(E)CG dimer isomer 1;(E)GC-(E)CG dimer isomer 3;prodelphinidin B isomer 3;theasinensin B isomer 2;a possible galloylated trimeric proanthocyanidin, isomer of 6.51_525.1026n;theacitrin 3-gallate;galloylprodelphinidin dimer isomer 3;unknown trimeric proanthocyanidin isomer 2;EC-GC dimer isomer 3;a possible galloylated trimeric proanthocyanidin;prodelphinidin A2 3'-gallate		WD40 repeats
11	CsTGY13G0001718	digalloylprodelphinidin dimer;epicatechin;kaempferol 3-arabinoside;gallocatechin 3'-O-gallate;digalloylprocyanidin dimer;ECG-EGCG dimer isomer 1;ECG-EGCG dimer isomer 2;ECG-EGCG dimer isomer 3;epiafzelechin 3-O-gallate-(4β→6)-epigallocatechin 3-O-gallate;theasinensin F;theasinensin A		-
11	CsTGY13G0001669	procyanidin B3;galloylprocyanidin dimer isomer 2;epiafzelechin 3-O-gallate-(4β→6)-epigallocatechin 3-O-gallate;digalloylprodelphinidin dimer;digalloylprocyanidin dimer;galloylprodelphinidin dimer isomer 3;ECG-EGCG dimer isomer 3;ECG-EGCG dimer isomer 1;ECG-EGCG dimer isomer 2;theasinensin F;theasinensin A		SC35-like splicing factor;Serine arginine-rich SC35-like splicing factor
11	CsTGY13G0001653	rutin;quercetin hexose deoxyhexose;digalloylprodelphinidin dimer;kaempferol 3-arabinoside;ribonic acid;epiafzelechin 3-O-gallate-(4β→6)-epigallocatechin 3-O-gallate;theasinensin F;theasinensin A;digalloylprocyanidin dimer;gallocatechin 3'-O-gallate;epicatechin		Belongs to the chaperonin (HSP60) family
11	CsTGY11G0001541	gallocatechin 3'-O-gallate;galloyl HHDP-glucose;digalloylprocyanidin dimer;methylgallate;xanifolia-Y0 isomer;kaempferol 3-arabinoside;EC-GC dimer isomer 5;EC-GC dimer isomer 4;theasinensin F;ribonic acid;procyanidin B1		Succinyl-CoA synthetase functions in the citric acid cycle (TCA), coupling the hydrolysis of succinyl-CoA to the synthesis of ATP and thus represents the only step of substrate- level phosphorylation in the TCA. The beta subunit provides nucleotide specificity of the enzyme and binds the substrate succinate, while the binding sites for coenzyme A and phosphate are found in the alpha subunit
11	CsTGY11G0001495	EC-GC dimer isomer 5;EC-GC dimer isomer 4;theasinensin F;gallocatechin 3'-O-gallate;xanifolia-Y0 isomer;ECG-EGCG dimer isomer 1;saponin Iac;ribonic acid;kaempferol 3-arabinoside;methylgallate;digalloylprodelphinidin dimer		Belongs to the chaperonin (HSP60) family
11	CsTGY11G0000789	a possible galloylated trimeric proanthocyanidin, isomer of 6.51_525.1026n;quercetin hexose deoxyhexose;rutin;unknown trimeric proanthocyanidin isomer 2;(E)GC-(E)CG dimer isomer 1;(E)GC-(E)CG dimer isomer 3;EC-GC dimer isomer 3;a possible galloylated trimeric proanthocyanidin;hexahydroxydiphenoyl-glucose;kaempferol 3-(p-coumaroyl-rhamnosyl)rutinoside-7-rhamnoside isomer 2;kaempferol 3-(p-coumaroy…
11	CsTGY11G0000719	kaempferol deoxyhexose-acetylhexose deoxyhexose isomer 1;isorhamnetin coumaroylhexose;kaempferol hexose;a possible galloylated trimeric proanthocyanidin;kaempferol hexose-deoxyhexose-deoxyhexose-hexose isomer 1;a possible galloylated trimeric proanthocyanidin, isomer of 6.51_525.1026n;kaempferol 3-(p-coumaroyl-rhamnosyl)rutinoside-7-rhamnoside isomer 1;(E)GC-(E)CG dimer isomer 3;(E)GC-(E)CG dimer…		Stress responsive A/B Barrel Domain
11	CsTGY11G0000447	prodelphinidin B isomer 3;ECG-EGCG dimer isomer 1;a possible galloylated trimeric proanthocyanidin, isomer of 6.51_525.1026n;EC-GC dimer isomer 3;a possible galloylated trimeric proanthocyanidin;galloylprodelphinidin dimer isomer 3;unknown trimeric proanthocyanidin isomer 2;(E)GC-(E)CG dimer isomer 3;(E)GC-(E)CG dimer isomer 1;theasinensin B isomer 2;kaempferol deoxyhexose-acetylhexose deoxyhexos…		Oxidoreductase family, C-terminal alpha/beta domain
11	CsTGY10G0001954	unknown trimeric proanthocyanidin isomer 2;EC-GC dimer isomer 6;a possible galloylated trimeric proanthocyanidin;ECG-EGCG dimer isomer 1;kaempferol deoxyhexose-pentose-hexose ;3-galloylgallocatechin;xanifolia-Y3 isomer 2;EC-EGCG dimer;yemuoside I isomer 1;galloylprodelphinidin dimer isomer 2;quercetin hexose deoxyhexose-pentose		Belongs to the class-III pyridoxal-phosphate-dependent aminotransferase family
11	CsTGY10G0001216	gallocatechin 3'-O-gallate;EC-(4β→8)-ECG-(4β→8)-C;kaempferol hexose-deoxyhexose-deoxyhexose-hexose isomer 1;ECG-EGCG dimer isomer 2;ECG-EGCG dimer isomer 3;ECG-EGCG dimer isomer 1;ECG-EGCG dimer;theasinensin F;kaempferol 3-arabinoside;galloylprodelphinidin dimer isomer 3;digalloylprocyanidin dimer
11	CsTGY10G0000660	ribonic acid;EC-GC dimer isomer 4;(E)GC-(E)CG dimer isomer 3;(E)GC-(E)CG dimer isomer 2;(E)GC-(E)CG dimer isomer 1;quercetin hexose deoxyhexose;kaempferol hexose-deoxyhexose-deoxyhexose-hexose isomer 1;epigallocatechin digallate isomer 2;gallocatechin;kaempferol 3-(p-coumaroyl-rhamnosyl)rutinoside-7-rhamnoside isomer 2;a possible galloylated trimeric proanthocyanidin, isomer of 6.51_525.1026n		Belongs to the multi antimicrobial extrusion (MATE) (TC 2.A.66.1) family
11	CsTGY10G0000621	(E)GC-(E)CG dimer isomer 1;(E)GC-(E)CG dimer isomer 3;yemuoside I isomer 2;kaempferol deoxyhexose-acetylhexose deoxyhexose isomer 1;quercetin hexose deoxyhexose;EC-GC dimer isomer 3;a possible galloylated trimeric proanthocyanidin, isomer of 6.51_525.1026n;quercetin malonyl hexose;unknown trimeric proanthocyanidin isomer 2;rutin;a possible galloylated trimeric proanthocyanidin		Lecithin retinol acyltransferase
10	MSTRG.62740	quercetin malonyl hexose;ECG-EGCG dimer isomer 1;ECG-EGCG dimer isomer 3;hexahydroxydiphenoyl-glucose;gallocatechin 3'-O-gallate;quercetin hexose deoxyhexose;digalloylprodelphinidin dimer;kaempferol 3-arabinoside;theasinensin A;rutin
10	MSTRG.62001	quercetin hexose deoxyhexose;kaempferol deoxyhexose-acetylhexose deoxyhexose isomer 1;EC-GC dimer isomer 3;rutin;(E)GC-(E)CG dimer isomer 1;(E)GC-(E)CG dimer isomer 2;(E)GC-(E)CG dimer isomer 3;kaempferol hexose-deoxyhexose-deoxyhexose-hexose isomer 1;a possible galloylated trimeric proanthocyanidin;a possible galloylated trimeric proanthocyanidin, isomer of 6.51_525.1026n
10	MSTRG.54170	kaempferol hexose-deoxyhexose-deoxyhexose-hexose isomer 1;EC-(4β→8)-ECG-(4β→8)-C;quercetin 3-(2''-p-hydroxybenzoyl-4''-p-coumaroylrhamnoside);galloylprocyanidin dimer isomer 1;galloylprocyanidin dimer isomer 2;galloylprodelphinidin dimer isomer 3;(E)GC-(E)CG dimer isomer 1;digalloylprocyanidin dimer;a possible galloylated trimeric proanthocyanidin, isomer of 6.51_525.1026n;fisetinidol-(4α→8)-cate…		alcohol dehydrogenase
10	MSTRG.50069	ECG-EGCG dimer isomer 1;EC-GC dimer isomer 3;unknown trimeric proanthocyanidin isomer 2;a possible galloylated trimeric proanthocyanidin, isomer of 6.51_525.1026n;a possible galloylated trimeric proanthocyanidin;galloylprodelphinidin dimer isomer 3;prodelphinidin B isomer 3;(E)GC-(E)CG dimer isomer 3;(E)GC-(E)CG dimer isomer 2;(E)GC-(E)CG dimer isomer 1
10	MSTRG.48376	quercetin hexose deoxyhexose;epicatechin;digalloylprocyanidin dimer;ECG-EGCG dimer;gallocatechin 3'-O-gallate;theasinensin F;kaempferol 3-arabinoside;epiafzelechin 3-O-gallate-(4β→6)-epigallocatechin 3-O-gallate;ECG-EGCG dimer isomer 2;ECG-EGCG dimer isomer 1
10	CsTGY15G0001879	a possible galloylated trimeric proanthocyanidin, isomer of 6.51_525.1026n;digalloyl-hexahydroxydiphenoyl-glucose;(E)GC-(E)CG dimer isomer 1;isolariciresinol glucoside;theasinensin A;theasinensin F;digalloylprodelphinidin dimer;galloylprodelphinidin dimer isomer 3;ECG-EGCG dimer isomer 3;ECG-EGCG dimer isomer 1		cyclic nucleotide-gated ion channel 20, chloroplastic
10	CsTGY15G0000862	theasinensin B isomer 2;ECG-EGCG dimer isomer 3;unknown trimeric proanthocyanidin isomer 2;a possible galloylated trimeric proanthocyanidin, isomer of 6.51_525.1026n;theasinensin A;theasinensin F;galloylprodelphinidin dimer isomer 3;a possible galloylated trimeric proanthocyanidin;(E)GC-(E)CG dimer isomer 3;(E)GC-(E)CG dimer isomer 1		Required for the assembly and or stability of the 40S ribosomal subunit. Required for the processing of the 20S rRNA- precursor to mature 18S rRNA in a late step of the maturation of 40S ribosomal subunits
10	CsTGY13G0001439	digalloylprocyanidin dimer;procyanidin B1;kaempferol 3-arabinoside;ECG-EGCG dimer isomer 1;ECG-EGCG dimer isomer 2;ECG-EGCG dimer;epiafzelechin 3-O-gallate-(4β→6)-epigallocatechin 3-O-gallate;theasinensin F;EC-(4β→8)-ECG-(4β→8)-C;ribonic acid		U6 snRNA-associated Sm-like protein
10	CsTGY13G0001147	a possible galloylated trimeric proanthocyanidin, isomer of 6.51_525.1026n;kaempferol deoxyhexose-hexose-deoxyhexose isomer 2;isorhamnetin coumaroylhexose;ECG-EGCG dimer isomer 1;ECG-EGCG dimer isomer 3;kaempferol hexose-deoxyhexose-deoxyhexose-hexose isomer 1;kaempferol deoxyhexose-acetylhexose deoxyhexose isomer 1;kaempferol hexose;(E)GC-(E)CG dimer isomer 2;(E)GC-(E)CG dimer isomer 3		Belongs to the carbohydrate kinase PfkB family;Histone H2A
10	CsTGY12G0001335	unknown trimeric proanthocyanidin isomer 2;galloylprodelphinidin dimer isomer 3;EC-GC dimer isomer 3;catechin;theasinensin B isomer 2;a possible galloylated trimeric proanthocyanidin, isomer of 6.51_525.1026n;(E)GC-(E)CG dimer isomer 3;(E)GC-(E)CG dimer isomer 1;kaempferol deoxyhexose-acetylhexose deoxyhexose isomer 1;epiafzelechin 3-O-gallate-(4β→6)-epigallocatechin 3-O-gallate
10	CsTGY12G0001264	ribonic acid;ECG-EGCG dimer isomer 1;ECG-EGCG dimer isomer 2;galloylprocyanidin dimer isomer 1;epiafzelechin 3-O-gallate-(4β→6)-epigallocatechin 3-O-gallate;theasinensin F;kaempferol 3-(p-coumaroyl-rhamnosyl)rutinoside-7-rhamnoside isomer 2;kaempferol 3-(p-coumaroyl-rhamnosyl)rutinoside-7-rhamnoside isomer 1;kaempferol hexose-deoxyhexose-deoxyhexose-hexose isomer 1;digalloylprocyanidin dimer		malic enzyme
10	CsTGY11G0001808	EC-(4β→8)-ECG-(4β→8)-C;unknown trimeric proanthocyanidin isomer 1;ribonic acid;rutin;kaempferol 3-arabinoside;gallocatechin 3'-O-gallate;galloylprocyanidin dimer isomer 2;digalloylprocyanidin dimer;epiafzelechin 3-O-gallate-(4β→6)-epigallocatechin 3-O-gallate;linalool primeveroside isomer 1	B3-ARF	Auxin response factors (ARFs) are transcriptional factors that bind specifically to the DNA sequence 5'-TGTCTC-3' found in the auxin-responsive promoter elements (AuxREs)
10	CsTGY11G0001301	isorhamnetin coumaroylhexose;ECG-EGCG dimer isomer 1;ECG-EGCG dimer isomer 3;ECG-EGCG dimer isomer 2;a possible galloylated trimeric proanthocyanidin, isomer of 6.51_525.1026n;digalloylprodelphinidin dimer;ECG-EGCG dimer;kaempferol deoxyhexose-acetylhexose deoxyhexose isomer 1;theasinensin F;theasinensin A		-
10	CsTGY10G0002060	gallocatechin 3'-O-gallate;(E)GC-(E)CG dimer isomer 2;ECG-EGCG dimer isomer 1;EC-GC dimer isomer 4;digalloylprodelphinidin dimer;theasinensin F;theasinensin A;epiafzelechin 3-O-gallate-(4β→6)-epigallocatechin 3-O-gallate;4-p-coumaroylquinic acid;digalloylprocyanidin dimer		Belongs to the DHHC palmitoyltransferase family
9	MSTRG.69378	a possible galloylated trimeric proanthocyanidin;kaempferol hexose;(E)GC-(E)CG dimer isomer 1;(E)GC-(E)CG dimer isomer 2;(E)GC-(E)CG dimer isomer 3;a possible galloylated trimeric proanthocyanidin, isomer of 6.51_525.1026n;kaempferol 3-O-glucoside;EC-GC dimer isomer 3;unknown trimeric proanthocyanidin isomer 2
9	MSTRG.67545	ribonic acid;3-galloylgallocatechin;galloylprodelphinidin dimer isomer 2;ECG-EGCG dimer isomer 2;ECG-EGCG dimer isomer 3;ECG-EGCG dimer isomer 1;theasinensin F;digalloylprodelphinidin dimer;gallocatechin 3'-O-gallate		PolyA polymerase;Poly(A) polymerase central domain
9	MSTRG.65269	isorhamnetin coumaroylhexose;(E)GC-(E)CG dimer isomer 2;kaempferol hexose;a possible galloylated trimeric proanthocyanidin, isomer of 6.51_525.1026n;quercetin hexose deoxyhexose;unknown trimeric proanthocyanidin isomer 2;epigallocatechin digallate isomer 2;kaempferol deoxyhexose-acetylhexose deoxyhexose isomer 1;a possible galloylated trimeric proanthocyanidin
9	MSTRG.60799	xanifolia-Y0 isomer;3-galloylgallocatechin;EC-GC dimer isomer 2;EC-GC dimer isomer 1;galloylprodelphinidin dimer isomer 1;galloylprodelphinidin dimer isomer 2;prodelphinidin B isomer 1;unknown trimeric proanthocyanidin isomer 1;saponin Iac
9	MSTRG.58818	ECG-EGCG dimer;quercetin hexose deoxyhexose-pentose;digalloylprocyanidin dimer;theasinensin F;ECG-EGCG dimer isomer 2;ECG-EGCG dimer isomer 1;kaempferol deoxyhexose-pentose-hexose ;kaempferol-3-O-{[β-D-xylopyranosyl(1→3)-α-L-rhamnopyranosyl(1→6)][α-L-rhamnopyranosyl(1→2)]}-β-D-3-trans-p-coumaroylgalactopyranoside;galloylprocyanidin dimer isomer 1
9	MSTRG.54060	chlorogenic acid;digalloylprocyanidin dimer;EC-EGCG dimer;ECG-EGCG dimer isomer 1;ECG-EGCG dimer isomer 2;ribonic acid;galloylprodelphinidin dimer isomer 3;digalloylprodelphinidin dimer;theasinensin F		Belongs to the bacterial ribosomal protein bL17 family
9	MSTRG.49674	unknown trimeric proanthocyanidin isomer 2;a possible galloylated trimeric proanthocyanidin, isomer of 6.51_525.1026n;(E)GC-(E)CG dimer isomer 3;(E)GC-(E)CG dimer isomer 1;a possible galloylated trimeric proanthocyanidin;EC-GC dimer isomer 3;kaempferol hexose;ECG-EGCG dimer isomer 1;kaempferol hexose-deoxyhexose-deoxyhexose-hexose isomer 1
9	MSTRG.48337	gallocatechin 3'-O-gallate;epiafzelechin 3-O-gallate-(4β→6)-epigallocatechin 3-O-gallate;kaempferol 3-arabinoside;saponin Iac;ECG-EGCG dimer isomer 1;theasinensin F;camellioside H;xanifolia-Y0 isomer;calendulaglycoside A 6'-methyl ester
9	CsTGY15G0000238	rutin;quercetin 3-O-glucoside;theasinensin F;theasinensin A;gallocatechin 3'-O-gallate;ECG-EGCG dimer isomer 3;ECG-EGCG dimer isomer 2;ECG-EGCG dimer isomer 1;kaempferol 3-arabinoside	MYB-related	Telomere repeat-binding factor
9	CsTGY14G0001331	kaempferol deoxyhexose-acetylhexose deoxyhexose isomer 1;(E)GC-(E)CG dimer isomer 1;(E)GC-(E)CG dimer isomer 3;a possible galloylated trimeric proanthocyanidin, isomer of 6.51_525.1026n;unknown trimeric proanthocyanidin isomer 2;a possible galloylated trimeric proanthocyanidin;galloylprodelphinidin dimer isomer 3;EC-GC dimer isomer 3;theasinensin B isomer 2		F-Box protein
9	CsTGY13G0001884	camellioside C isomer 2;calendulaglycoside A 6'-methyl ester;saponin Iac;kaempferol acetylhexose deoxyhexose isomer 3;rutin;xanifolia-Y0 isomer;quercetin hexose deoxyhexose;kaempferol 3-O-[2""-(4'""-acetyl-rhamnosyl)-6""-glucosyl] glucoside isomer 2;kaempferol 3-O-[2""-(4'""-acetyl-rhamnosyl)-6""-glucosyl] glucoside isomer 1	MYB-related	Telomere repeat-binding factor
9	CsTGY13G0001734	ribonic acid;gallocatechin 3'-O-gallate;ECG-EGCG dimer isomer 3;ECG-EGCG dimer isomer 1;digalloylprodelphinidin dimer;kaempferol 3-arabinoside;epicatechin;theasinensin F;theasinensin A		1-acyl-sn-glycerol-3-phosphate acyltransferase
9	CsTGY13G0001719	a possible galloylated trimeric proanthocyanidin, isomer of 6.51_525.1026n;EC-GC dimer isomer 3;unknown trimeric proanthocyanidin isomer 2;quercetin hexose deoxyhexose;a possible galloylated trimeric proanthocyanidin;(E)GC-(E)CG dimer isomer 3;(E)GC-(E)CG dimer isomer 1;prodelphinidin B isomer 3;rutin	FAR1	FAR1-related sequence 4
9	CsTGY13G0001702	kaempferol 3-arabinoside;chlorogenic acid;theasinensin A;theasinensin F;ECG-EGCG dimer isomer 2;ECG-EGCG dimer isomer 1;ECG-EGCG dimer isomer 3;digalloylprodelphinidin dimer;epiafzelechin 3-O-gallate-(4β→6)-epigallocatechin 3-O-gallate		Enoyl- acyl-carrier-protein reductase NADH
9	CsTGY13G0001688	ECG-EGCG dimer isomer 1;ECG-EGCG dimer isomer 2;digalloylprocyanidin dimer;digalloylprodelphinidin dimer;theasinensin A;theasinensin F;epiafzelechin 3-O-gallate-(4β→6)-epigallocatechin 3-O-gallate;ribonic acid;rutin		photosystem I assembly
9	CsTGY13G0001434	ribonic acid;kaempferol 3-(p-coumaroyl-rhamnosyl)rutinoside-7-rhamnoside isomer 2;kaempferol 3-(p-coumaroyl-rhamnosyl)rutinoside-7-rhamnoside isomer 1;hexahydroxydiphenoyl-glucose;kaempferol 3-arabinoside;theasinensin F;kaempferol 3-neohesperidoside-7-(2""-p-coumaroylglucoside) isomer 1;ECG-EGCG dimer isomer 1;ECG-EGCG dimer isomer 2
9	CsTGY13G0001106	kaempferol 3-arabinoside;hexahydroxydiphenoyl-glucose;ECG-EGCG dimer isomer 2;ECG-EGCG dimer isomer 1;theasinensin A;theasinensin F;ribonic acid;rutin;gallocatechin 3'-O-gallate		methyl-CpG-binding domain-containing protein
9	CsTGY13G0001092	gallocatechin;galloylprodelphinidin dimer isomer 2;galloylprodelphinidin dimer isomer 1;EC-GC dimer isomer 2;EC-GC dimer isomer 1;EC-GC dimer isomer 6;unknown trimeric proanthocyanidin isomer 1;3-galloylgallocatechin;prodelphinidin B isomer 1		histone deacetylase
9	CsTGY13G0000885	quercetin hexose deoxyhexose;epiafzelechin 3-O-gallate-(4β→6)-epigallocatechin 3-O-gallate;gallocatechin 3'-O-gallate;kaempferol 3-(p-coumaroyl-rhamnosyl)rutinoside-7-rhamnoside isomer 2;kaempferol 3-(p-coumaroyl-rhamnosyl)rutinoside-7-rhamnoside isomer 1;ellagic acid isomer;hexahydroxydiphenoyl-glucose;chlorogenic acid;rutin		Belongs to the ubiquitin-conjugating enzyme family
9	CsTGY13G0000884	epigallocatechin digallate isomer 2;ellagic acid isomer;rutin;kaempferol 3-(p-coumaroyl-rhamnosyl)rutinoside-7-rhamnoside isomer 2;kaempferol 3-(p-coumaroyl-rhamnosyl)rutinoside-7-rhamnoside isomer 1;procyanidin B1;hexahydroxydiphenoyl-glucose;chlorogenic acid;quercetin hexose deoxyhexose		CCR4-associated factor 1 homolog
9	CsTGY12G0001926	kaempferol acetylhexose deoxyhexose isomer 3;epicatechin;kaempferol 3-(p-coumaroyl-rhamnosyl)rutinoside-7-rhamnoside isomer 2;kaempferol 3-(p-coumaroyl-rhamnosyl)rutinoside-7-rhamnoside isomer 1;kaempferol coumaroylrutinoside isomer 1;kaempferol 3-(4''-(E)-p-coumaroylrobinobioside)-7-rhamnoside isomer 2;kaempferol 3-(4''-(E)-p-coumaroylrobinobioside)-7-rhamnoside isomer 1;kaempferol 3-O-[2""-(4'"…		Belongs to the glutathione peroxidase family
9	CsTGY11G0000806	ECG-EGCG dimer isomer 3;a possible galloylated trimeric proanthocyanidin, isomer of 6.51_525.1026n;kaempferol acetylhexose deoxyhexose isomer 2;a possible galloylated trimeric proanthocyanidin;(E)GC-(E)CG dimer isomer 1;(E)GC-(E)CG dimer isomer 2;(E)GC-(E)CG dimer isomer 3;EC-GC dimer isomer 3;unknown trimeric proanthocyanidin isomer 2		Mitochondrial membrane ATP synthase (F(1)F(0) ATP synthase or Complex V) produces ATP from ADP in the presence of a proton gradient across the membrane which is generated by electron transport complexes of the respiratory chain. F-type ATPases consist of two structural domains, F(1) - containing the extramembraneous catalytic core, and F(0) - containing the membrane proton channel, linked togethe…
9	CsTGY10G0001359	galloylprodelphinidin dimer isomer 3;prodelphinidin B isomer 3;a possible galloylated trimeric proanthocyanidin;unknown trimeric proanthocyanidin isomer 2;EC-GC dimer isomer 3;(E)GC-(E)CG dimer isomer 3;(E)GC-(E)CG dimer isomer 1;(E)GC-(E)CG dimer isomer 2;a possible galloylated trimeric proanthocyanidin, isomer of 6.51_525.1026n		Belongs to the syntaxin family
8	MSTRG.63365	quercetin hexose deoxyhexose;epigallocatechin digallate isomer 2;ribonic acid;epiafzelechin 3-O-gallate-(4β→6)-epigallocatechin 3-O-gallate;rutin;digalloylprocyanidin dimer;trigalloylglucose isomer 1;EC-GC dimer isomer 4
8	MSTRG.62223	digalloylprocyanidin dimer;ECG-EGCG dimer;theasinensin F;ECG-EGCG dimer isomer 2;prodelphinidin B isomer 1;EC-GC dimer isomer 1;EC-GC dimer isomer 2;EC-(4β→8)-ECG-(4β→8)-C
8	MSTRG.57230	kaempferol 3-neohesperidoside-7-rhamnoside;rutin;quercetin hexose deoxyhexose;ECG-EGCG dimer isomer 1;quercetin malonyl hexose;theasinensin F;epigallocatechin digallate isomer 2;ribonic acid
8	MSTRG.55647	hexahydroxydiphenoyl-glucose;rutin;kaempferol 3-(p-coumaroyl-rhamnosyl)rutinoside-7-rhamnoside isomer 2;kaempferol 3-(p-coumaroyl-rhamnosyl)rutinoside-7-rhamnoside isomer 1;chlorogenic acid;saponin Iac;ribonic acid;quercetin malonyl hexose
8	MSTRG.55212	unknown trimeric proanthocyanidin isomer 2;a possible galloylated trimeric proanthocyanidin;kaempferol 3-(p-coumaroyl-rhamnosyl)rutinoside-7-rhamnoside isomer 2;kaempferol 3-(p-coumaroyl-rhamnosyl)rutinoside-7-rhamnoside isomer 1;isorhamnetin coumaroylhexose;a possible galloylated trimeric proanthocyanidin, isomer of 6.51_525.1026n;(E)GC-(E)CG dimer isomer 2;kaempferol hexose
8	MSTRG.54783	rutin;galloylprocyanidin dimer isomer 2;galloylprocyanidin dimer isomer 1;quercetin hexose deoxyhexose;kaempferol hexose-deoxyhexose-deoxyhexose-hexose isomer 1;(E)GC-(E)CG dimer isomer 2;EC-(4β→8)-ECG-(4β→8)-C;epigallocatechin digallate isomer 2
8	MSTRG.54725	ribonic acid;tricetin;chlorogenic acid;quercetin hexose deoxyhexose;linalool primeveroside isomer 1;gallocatechin 3'-O-gallate;epiafzelechin 3-O-gallate-(4β→6)-epigallocatechin 3-O-gallate;rutin		Involved in chlorophyll biosynthesis. Catalyzes the insertion of magnesium ion into protoporphyrin IX to yield Mg- protoporphyrin IX
8	MSTRG.50072	galloylprodelphinidin dimer isomer 3;ECG-EGCG dimer isomer 1;theasinensin F;medicoside I isomer;prodelphinidin B isomer 3;(E)GC-(E)CG dimer isomer 3;(E)GC-(E)CG dimer isomer 2;(E)GC-(E)CG dimer isomer 1
8	MSTRG.48913	galloylprodelphinidin dimer isomer 1;galloylprodelphinidin dimer isomer 2;unknown kaempferol glycoside;camelliaside B;kaempferol rhamnosylrutinoside;prodelphinidin B isomer 1;taraninin (aka. EGC-EGCG-EGC);EC-GC dimer isomer 1
8	MSTRG.48540	EC-GC dimer isomer 1;EC-GC dimer isomer 4;quercetin hexose deoxyhexose;digalloylprodelphinidin dimer;tencissoside C isomer 2;galloylprocyanidin dimer isomer 2;ECG-EGCG dimer isomer 3;ribonic acid		Belongs to the multi antimicrobial extrusion (MATE) (TC 2.A.66.1) family
8	CsTGY15G0001878	a possible galloylated trimeric proanthocyanidin, isomer of 6.51_525.1026n;theasinensin A;theasinensin F;ECG-EGCG dimer isomer 3;ECG-EGCG dimer isomer 1;digalloylprodelphinidin dimer;galloylprodelphinidin dimer isomer 3;(E)GC-(E)CG dimer isomer 1		Belongs to the short-chain dehydrogenases reductases (SDR) family
8	CsTGY15G0001669	ECG-EGCG dimer isomer 1;a possible galloylated trimeric proanthocyanidin;EC-GC dimer isomer 3;a possible galloylated trimeric proanthocyanidin, isomer of 6.51_525.1026n;unknown trimeric proanthocyanidin isomer 2;(E)GC-(E)CG dimer isomer 3;(E)GC-(E)CG dimer isomer 2;(E)GC-(E)CG dimer isomer 1		cytochrome P450;Cytochrome p450
8	CsTGY15G0000439	ECG-EGCG dimer isomer 1;ECG-EGCG dimer isomer 2;ECG-EGCG dimer isomer 3;unknown trimeric proanthocyanidin isomer 2;ECG-EGCG dimer;theasinensin F;(E)GC-(E)CG dimer isomer 2;a possible galloylated trimeric proanthocyanidin, isomer of 6.51_525.1026n		severs microtubules in an ATP-dependent manner. Microtubule severing may promote rapid reorganization of cellular microtubule arrays
8	CsTGY15G0000242	ECG-EGCG dimer;epiafzelechin 3-O-gallate-(4β→6)-epigallocatechin 3-O-gallate;ECG-EGCG dimer isomer 1;ECG-EGCG dimer isomer 3;kaempferol 3-arabinoside;theasinensin F;quercetin malonyl hexose;digalloylprocyanidin dimer		Domain of unknown function (DUF3511)
8	CsTGY14G0002351	prodelphinidin B isomer 3;a possible galloylated trimeric proanthocyanidin;kaempferol deoxyhexose-acetylhexose deoxyhexose isomer 2;unknown trimeric proanthocyanidin isomer 2;a possible galloylated trimeric proanthocyanidin, isomer of 6.51_525.1026n;(E)GC-(E)CG dimer isomer 3;(E)GC-(E)CG dimer isomer 1;EC-GC dimer isomer 3		Isoamylase 1
8	CsTGY14G0001010	galloylprocyanidin dimer isomer 2;galloylprocyanidin dimer isomer 1;kaempferol deoxyhexose-acetylhexose deoxyhexose isomer 2;theasinensin A;kaempferol 3-O-rutinoside;epicatechin;digalloylprodelphinidin dimer;procyanidin B1		ATP-dependent serine protease that mediates the selective degradation of misfolded and unassembled polypeptides in the peroxisomal matrix. Necessary for type 2 peroxisome targeting signal (PTS2)-containing protein processing and facilitates peroxisome matrix protein import
8	CsTGY14G0000984	epiafzelechin 3-O-gallate-(4β→6)-epigallocatechin 3-O-gallate;ECG-EGCG dimer isomer 1;kaempferol 3-O-[2""-(4'""-acetyl-rhamnosyl)-6""-glucosyl] glucoside isomer 2;kaempferol 3-O-[2""-(4'""-acetyl-rhamnosyl)-6""-glucosyl] glucoside isomer 1;theasinensin F;theasinensin A;kaempferol acetylhexose deoxyhexose isomer 3;kaempferol deoxyhexose-acetylhexose deoxyhexose isomer 2		-
8	CsTGY14G0000109	calendulaglycoside A 6'-methyl ester;TR-Saponin C;kaempferol acetylhexose deoxyhexose isomer 3;camellioside C isomer 2;saponin Iac;kaempferol 3-O-[2""-(4'""-acetyl-rhamnosyl)-6""-glucosyl] glucoside isomer 1;kaempferol 3-O-[2""-(4'""-acetyl-rhamnosyl)-6""-glucosyl] glucoside isomer 2;xanifolia-Y0 isomer		phosphatase 2c
8	CsTGY13G0002115	EC-GC dimer isomer 4;saponin Iac;ECG-EGCG dimer isomer 1;catechin;digalloylglucose isomer 1;ribonic acid;rutin;theasinensin F		Serine arginine-rich splicing factor SC35-like
8	CsTGY13G0001907	gallocatechin 3'-O-gallate;kaempferol 3-arabinoside;calendulaglycoside A 6'-methyl ester;theasinensin F;yemuoside I isomer 1;camellioside C isomer 2;xanifolia-Y0 isomer;saponin Iac
8	CsTGY13G0001782	a possible galloylated trimeric proanthocyanidin, isomer of 6.51_525.1026n;unknown trimeric proanthocyanidin isomer 2;EC-GC dimer isomer 3;prodelphinidin B isomer 3;linalool primeveroside isomer 1;(E)GC-(E)CG dimer isomer 3;(E)GC-(E)CG dimer isomer 1;a possible galloylated trimeric proanthocyanidin		Reactive oxygen species modulator
8	CsTGY13G0001146	(E)GC-(E)CG dimer isomer 2;(E)GC-(E)CG dimer isomer 3;kaempferol 3-O-[2""-(4'""-acetyl-rhamnosyl)-6""-glucosyl] glucoside isomer 2;kaempferol deoxyhexose-acetylhexose deoxyhexose isomer 1;isorhamnetin coumaroylhexose;kaempferol hexose;kaempferol hexose-deoxyhexose-deoxyhexose-hexose isomer 1;a possible galloylated trimeric proanthocyanidin, isomer of 6.51_525.1026n		The proteasome is a multicatalytic proteinase complex which is characterized by its ability to cleave peptides with Arg, Phe, Tyr, Leu, and Glu adjacent to the leaving group at neutral or slightly basic pH
8	CsTGY13G0001007	hexahydroxydiphenoyl-glucose;theasinensin A;theasinensin F;kaempferol 3-arabinoside;digalloylprodelphinidin dimer;ECG-EGCG dimer isomer 1;ECG-EGCG dimer isomer 2;procyanidin B2		Belongs to the argonaute family
8	CsTGY13G0000898	chlorogenic acid;hexahydroxydiphenoyl-glucose;quercetin hexose deoxyhexose;rutin;epiafzelechin 3-O-gallate-(4β→6)-epigallocatechin 3-O-gallate;kaempferol 3-(p-coumaroyl-rhamnosyl)rutinoside-7-rhamnoside isomer 1;kaempferol 3-(p-coumaroyl-rhamnosyl)rutinoside-7-rhamnoside isomer 2;ellagic acid isomer
8	CsTGY12G0001313	gallocatechin 3'-O-gallate;digalloylprodelphinidin dimer;ECG-EGCG dimer isomer 3;ECG-EGCG dimer isomer 1;theasinensin A;theasinensin F;kaempferol 3-arabinoside;galloylprodelphinidin dimer isomer 3		Interconversion of serine and glycine
8	CsTGY12G0000105	a possible galloylated trimeric proanthocyanidin;unknown trimeric proanthocyanidin isomer 2;(E)GC-(E)CG dimer isomer 3;(E)GC-(E)CG dimer isomer 1;epiafzelechin;EC-GC dimer isomer 3;EC-GC dimer isomer 5;a possible galloylated trimeric proanthocyanidin, isomer of 6.51_525.1026n		Thioredoxin-like protein
8	CsTGY11G0001753	ribonic acid;kaempferol 3-arabinoside;kaempferol 3-neohesperidoside-7-(2""-p-coumaroylglucoside) isomer 4;linalool primeveroside isomer 1;chlorogenic acid;digalloylprodelphinidin dimer;quercetin rutinoside, isomer of rutin;gallocatechin 3'-O-gallate		EID1-like F-box protein 3
8	CsTGY11G0001535	ECG-EGCG dimer isomer 3;ECG-EGCG dimer isomer 2;ECG-EGCG dimer isomer 1;ribonic acid;digalloylprodelphinidin dimer;theasinensin F;theasinensin A;gallocatechin 3'-O-gallate		Peptide transporter
8	CsTGY11G0001350	theasinensin B isomer 2;EC-GC dimer isomer 3;a possible galloylated trimeric proanthocyanidin, isomer of 6.51_525.1026n;unknown trimeric proanthocyanidin isomer 2;hexahydroxydiphenoyl-glucose;a possible galloylated trimeric proanthocyanidin;(E)GC-(E)CG dimer isomer 1;(E)GC-(E)CG dimer isomer 3		Protein of unknown function, DUF538
8	CsTGY11G0001041	kaempferol 3-neohesperidoside-7-rhamnoside;ECG-EGCG dimer isomer 1;ECG-EGCG dimer isomer 3;unknown trimeric proanthocyanidin isomer 2;a possible galloylated trimeric proanthocyanidin;kaempferol hexose-deoxyhexose-deoxyhexose-hexose isomer 1;kaempferol hexose;quercetin hexose deoxyhexose		The RING-variant domain is a C4HC3 zinc-finger like motif found in a number of cellular and viral proteins. Some of these proteins have been shown both in vivo and in vitro to have ubiquitin E3 ligase activity.
8	CsTGY11G0000815	camellioside C isomer 2;calendulaglycoside A 6'-methyl ester;kaempferol acetylhexose deoxyhexose isomer 3;xanifolia-Y0 isomer;camellioside H;saponin Iac;kaempferol 3-O-[2""-(4'""-acetyl-rhamnosyl)-6""-glucosyl] glucoside isomer 2;kaempferol 3-O-[2""-(4'""-acetyl-rhamnosyl)-6""-glucosyl] glucoside isomer 1		Belongs to the tetraspanin (TM4SF) family
8	CsTGY11G0000689	kaempferol 3-(p-coumaroyl-rhamnosyl)rutinoside-7-rhamnoside isomer 2;ribonic acid;epigallocatechin digallate isomer 2;hexahydroxydiphenoyl-glucose;theasinensin F;digalloylprocyanidin dimer;chlorogenic acid;rutin
8	CsTGY11G0000361	ECG-EGCG dimer isomer 1;a possible galloylated trimeric proanthocyanidin;a possible galloylated trimeric proanthocyanidin, isomer of 6.51_525.1026n;(E)GC-(E)CG dimer isomer 3;(E)GC-(E)CG dimer isomer 2;(E)GC-(E)CG dimer isomer 1;xanifolia-Y0 isomer;unknown trimeric proanthocyanidin isomer 2		Belongs to the small heat shock protein (HSP20) family
8	CsTGY10G0001984	EC-GC dimer isomer 6;galloylprocyanidin dimer isomer 2;theasinensin A;theasinensin F;EC-EGCG dimer;ECG-EGCG dimer isomer 2;ECG-EGCG dimer isomer 1;EC-(4β→8)-ECG-(4β→8)-C		High mobility group B protein
8	CsTGY10G0000614	(E)GC-(E)CG dimer isomer 1;(E)GC-(E)CG dimer isomer 3;prodelphinidin B isomer 3;a possible galloylated trimeric proanthocyanidin;a possible galloylated trimeric proanthocyanidin, isomer of 6.51_525.1026n;quercetin hexose deoxyhexose;unknown trimeric proanthocyanidin isomer 2;EC-GC dimer isomer 3		Small nuclear ribonucleoprotein;small nuclear ribonucleoprotein G
7	MSTRG.67057	ECG-EGCG dimer isomer 1;ECG-EGCG dimer isomer 2;kaempferol 3-arabinoside;gallocatechin 3'-O-gallate;digalloylprocyanidin dimer;ribonic acid;rutin
7	MSTRG.65227	a possible galloylated trimeric proanthocyanidin, isomer of 6.51_525.1026n;a possible galloylated trimeric proanthocyanidin;kaempferol hexose;(E)GC-(E)CG dimer isomer 2;isorhamnetin coumaroylhexose;unknown trimeric proanthocyanidin isomer 2;kaempferol deoxyhexose-acetylhexose deoxyhexose isomer 1
7	MSTRG.63861	gallocatechin 3'-O-gallate;saponin Iac;xanifolia-Y3 isomer 1;kaempferol 3-arabinoside;xanifolia-Y0 isomer;TR-Saponin C;calendulaglycoside A 6'-methyl ester	HSF	heat shock factor protein
7	MSTRG.61851	procyanidin B1;galloylprocyanidin dimer isomer 1;kaempferol 3-(p-coumaroyl-rhamnosyl)rutinoside-7-rhamnoside isomer 1;kaempferol 3-(p-coumaroyl-rhamnosyl)rutinoside-7-rhamnoside isomer 2;epiafzelechin 3-O-gallate-(4β→6)-epigallocatechin 3-O-gallate;digalloylprocyanidin dimer;ribonic acid
7	MSTRG.60056	ECG-EGCG dimer isomer 1;digalloylprocyanidin dimer;galloylprocyanidin dimer isomer 1;galloylprocyanidin dimer isomer 2;theasinensin A;theasinensin F;EC-(4β→8)-ECG-(4β→8)-C
7	MSTRG.57674	(E)GC-(E)CG dimer isomer 3;(E)GC-(E)CG dimer isomer 2;ECG-EGCG dimer isomer 3;procyanidin B1;EC-(4β→8)-ECG-(4β→8)-C;galloylprocyanidin dimer isomer 2;galloylprocyanidin dimer isomer 1
7	MSTRG.57601	(E)GC-(E)CG dimer isomer 3;(E)GC-(E)CG dimer isomer 1;galloylprodelphinidin dimer isomer 3;a possible galloylated trimeric proanthocyanidin, isomer of 6.51_525.1026n;unknown trimeric proanthocyanidin isomer 2;kaempferol deoxyhexose-acetylhexose deoxyhexose isomer 1;EC-GC dimer isomer 3
7	MSTRG.53974	theasinensin B isomer 2;EC-GC dimer isomer 3;(E)GC-(E)CG dimer isomer 3;(E)GC-(E)CG dimer isomer 1;a possible galloylated trimeric proanthocyanidin, isomer of 6.51_525.1026n;a possible galloylated trimeric proanthocyanidin;unknown trimeric proanthocyanidin isomer 2
7	MSTRG.53937	EC-GC dimer isomer 3;theasinensin B isomer 2;a possible galloylated trimeric proanthocyanidin, isomer of 6.51_525.1026n;unknown trimeric proanthocyanidin isomer 2;(E)GC-(E)CG dimer isomer 1;(E)GC-(E)CG dimer isomer 3;a possible galloylated trimeric proanthocyanidin
7	MSTRG.53936	a possible galloylated trimeric proanthocyanidin;unknown trimeric proanthocyanidin isomer 2;a possible galloylated trimeric proanthocyanidin, isomer of 6.51_525.1026n;theasinensin B isomer 2;EC-GC dimer isomer 3;(E)GC-(E)CG dimer isomer 3;(E)GC-(E)CG dimer isomer 1
7	MSTRG.50927	theacitrin 3-gallate;kaempferol 3-O-rutinoside;a possible galloylated trimeric proanthocyanidin, isomer of 6.51_525.1026n;theogallin;a possible galloylated trimeric proanthocyanidin;unknown trimeric proanthocyanidin isomer 2;EC-GC dimer isomer 3		PAP2 superfamily C-terminal
7	MSTRG.50729	a possible galloylated trimeric proanthocyanidin, isomer of 6.51_525.1026n;EC-GC dimer isomer 3;theacitrin 3-gallate;EC-EGCG dimer;unknown trimeric proanthocyanidin isomer 2;hexahydroxydiphenoyl-glucose;a possible galloylated trimeric proanthocyanidin
7	MSTRG.50728	EC-EGCG dimer;theacitrin 3-gallate;a possible galloylated trimeric proanthocyanidin;unknown trimeric proanthocyanidin isomer 2;a possible galloylated trimeric proanthocyanidin, isomer of 6.51_525.1026n;hexahydroxydiphenoyl-glucose;EC-GC dimer isomer 3
7	MSTRG.50303	a possible galloylated trimeric proanthocyanidin, isomer of 6.51_525.1026n;unknown trimeric proanthocyanidin isomer 2;kaempferol hexose;theacitrin 3-gallate;a possible galloylated trimeric proanthocyanidin;EC-GC dimer isomer 3;kaempferol deoxyhexose-acetylhexose deoxyhexose isomer 2		Hsp70 nucleotide exchange factor;Nucleotide exchange factor Fes1
7	CsTGY15G0001834	prodelphinidin B isomer 1;galloylprodelphinidin dimer isomer 2;galloylprodelphinidin dimer isomer 1;EC-GC dimer isomer 1;EC-GC dimer isomer 2;camellioside C isomer 1;3-galloylgallocatechin		Domain of unknown function (DUF4539)
7	CsTGY15G0001507	quercetin hexose deoxyhexose;EC-GC dimer isomer 4;EC-GC dimer isomer 5;quercetin 3-O-glucoside;hexahydroxydiphenoyl-glucose;chlorogenic acid;rutin		Belongs to the cytochrome P450 family
7	CsTGY15G0000775	kaempferol 3-(p-coumaroyl-rhamnosyl)rutinoside-7-rhamnoside isomer 1;kaempferol 3-(p-coumaroyl-rhamnosyl)rutinoside-7-rhamnoside isomer 2;digalloylprocyanidin dimer;theasinensin F;trigalloylglucose isomer 1;epigallocatechin digallate isomer 2;procyanidin B1		Serine incorporator
7	CsTGY15G0000521	EC-(4β→8)-ECG-(4β→8)-C;ECG-EGCG dimer isomer 3;ECG-EGCG dimer isomer 2;galloylprocyanidin dimer isomer 2;galloylprocyanidin dimer isomer 1;digalloylprocyanidin dimer;quercetin hexose deoxyhexose	Tify	Divergent CCT motif
7	CsTGY15G0000283	3-galloylgallocatechin;unknown trimeric proanthocyanidin isomer 1;EC-GC dimer isomer 1;kaempferol 3-neohesperidoside-7-rhamnoside;galloylprodelphinidin dimer isomer 2;galloylprodelphinidin dimer isomer 1;prodelphinidin B isomer 1		-
7	CsTGY15G0000119	a possible galloylated trimeric proanthocyanidin, isomer of 6.51_525.1026n;theasinensin F;(E)GC-(E)CG dimer isomer 1;ECG-EGCG dimer isomer 1;tragopogonsaponin E;unknown trimeric proanthocyanidin isomer 2;a possible galloylated trimeric proanthocyanidin		1-phosphatidylinositol-3-phosphate 5-kinase
7	CsTGY14G0001501	isorhamnetin coumaroylhexose;digalloylprodelphinidin dimer;kaempferol hexose;kaempferol deoxyhexose-acetylhexose deoxyhexose isomer 1;ECG-EGCG dimer isomer 1;ECG-EGCG dimer isomer 3;(E)GC-(E)CG dimer isomer 2
7	CsTGY14G0001196	unknown trimeric proanthocyanidin isomer 2;a possible galloylated trimeric proanthocyanidin, isomer of 6.51_525.1026n;a possible galloylated trimeric proanthocyanidin;(E)GC-(E)CG dimer isomer 3;(E)GC-(E)CG dimer isomer 1;kaempferol deoxyhexose-acetylhexose deoxyhexose isomer 1;kaempferol 3-O-rutinoside		histone H3
7	CsTGY14G0001180	theasinensin F;quercetin 3-O-glucoside;ECG-EGCG dimer isomer 2;ECG-EGCG dimer isomer 1;rutin;chlorogenic acid;linalool primeveroside isomer 1		Belongs to the small heat shock protein (HSP20) family
7	CsTGY14G0000229	epicatechin;quercetin hexose deoxyhexose;EC-GC dimer isomer 4;EC-GC dimer isomer 5;ribonic acid;rutin;trigalloylglucose isomer 1		Belongs to the MIP aquaporin (TC 1.A.8) family;Transmembrane proteins 14C
7	CsTGY14G0000039	a possible galloylated trimeric proanthocyanidin, isomer of 6.51_525.1026n;kaempferol 3-O-[2""-(4'""-acetyl-rhamnosyl)-6""-glucosyl] glucoside isomer 1;galloylprodelphinidin dimer isomer 3;(E)GC-(E)CG dimer isomer 3;(E)GC-(E)CG dimer isomer 1;unknown trimeric proanthocyanidin isomer 2;a possible galloylated trimeric proanthocyanidin		DNA-dependent RNA polymerase catalyzes the transcription of DNA into RNA using the four ribonucleoside triphosphates as substrates
7	CsTGY13G0002352	EC-(4β→8)-ECG-(4β→8)-C;ECG-EGCG dimer isomer 2;ECG-EGCG dimer isomer 1;ECG-EGCG dimer isomer 3;ECG-EGCG dimer;unknown trimeric proanthocyanidin isomer 2;galloylprocyanidin dimer isomer 1		Belongs to the mitochondrial carrier (TC 2.A.29) family
7	CsTGY13G0002351	theasinensin F;ECG-EGCG dimer isomer 2;ECG-EGCG dimer isomer 3;ECG-EGCG dimer isomer 1;galloylprocyanidin dimer isomer 1;ECG-EGCG dimer;EC-(4β→8)-ECG-(4β→8)-C		Proteinaceous RNase P 1, chloroplastic
7	CsTGY13G0001955	rutin;ribonic acid;ECG-EGCG dimer;epicatechin;ECG-EGCG dimer isomer 2;ECG-EGCG dimer isomer 1;theasinensin F		Belongs to the heat shock protein 70 family
7	CsTGY13G0001928	rutin;epigallocatechin digallate isomer 2;trigalloylglucose isomer 1;epicatechin 3-O-gallate;galloylprocyanidin dimer isomer 1;quercetin hexose deoxyhexose;epicatechin		Agglutinin domain
7	CsTGY13G0001575	epigallocatechin digallate isomer 2;kaempferol 3-arabinoside;saponin Iac;calendulaglycoside A 6'-methyl ester;xanifolia-Y0 isomer;quercetin hexose deoxyhexose;gallocatechin 3'-O-gallate		Zinc knuckle (CCHC-type) family protein
7	CsTGY12G0001998	kaempferol 3-O-[2""-(4'""-acetyl-rhamnosyl)-6""-glucosyl] glucoside isomer 1;kaempferol 3-O-[2""-(4'""-acetyl-rhamnosyl)-6""-glucosyl] glucoside isomer 2;capilliposide II isomer 2;capilliposide II isomer 1;kaempferol acetylhexose deoxyhexose isomer 3;saponin Iac;hexahydroxydiphenoyl-glucose		acyl-CoA synthetase;Long chain acyl-CoA synthetase
7	CsTGY12G0001950	kaempferol 3-O-rutinoside;camellikaempferoside A isomer 1;camellikaempferoside A isomer 2; camelliquercetiside C;kaempferol 3-O-[2""-(4'""-acetyl-rhamnosyl)-6""-glucosyl] glucoside isomer 2;kaempferol 3-O-[2""-(4'""-acetyl-rhamnosyl)-6""-glucosyl] glucoside isomer 1;kaempferol acetylhexose deoxyhexose isomer 3		Aminopeptidase
7	CsTGY12G0001918	capilliposide II isomer 1;capilliposide II isomer 2; camelliquercetiside C;camellikaempferoside A isomer 2;camellikaempferoside A isomer 1;kaempferol 3-(4''-(E)-p-coumaroylrobinobioside)-7-rhamnoside isomer 2;kaempferol 3-(4''-(E)-p-coumaroylrobinobioside)-7-rhamnoside isomer 1		N-terminal C2 in EEIG1 and EHBP1 proteins
7	CsTGY12G0001883	rutin;chlorogenic acid;quercetin hexose deoxyhexose;epigallocatechin digallate isomer 2;ribonic acid;epicatechin;procyanidin B1	AP2/ERF-ERF	DNA-binding domain in plant proteins such as APETALA2 and EREBPs
7	CsTGY12G0001619	(E)GC-(E)CG dimer isomer 2;theasinensin F;kaempferol hexose-deoxyhexose-deoxyhexose-hexose isomer 1;quercetin hexose deoxyhexose;ECG-EGCG dimer isomer 2;ECG-EGCG dimer isomer 1;kaempferol deoxyhexose-acetylhexose deoxyhexose isomer 1		60s ribosomal protein
7	CsTGY12G0001146	ECG-EGCG dimer;ECG-EGCG dimer isomer 2;ECG-EGCG dimer isomer 3;ECG-EGCG dimer isomer 1;theasinensin F;theasinensin A;digalloylprodelphinidin dimer	DBP	phosphatase 2C
7	CsTGY12G0000425	ECG-EGCG dimer isomer 3;a possible galloylated trimeric proanthocyanidin;galloylprodelphinidin dimer isomer 3;EC-GC dimer isomer 3;unknown trimeric proanthocyanidin isomer 2;a possible galloylated trimeric proanthocyanidin, isomer of 6.51_525.1026n;paucin		Belongs to the glycosyltransferase 8 family
7	CsTGY12G0000107	(E)GC-(E)CG dimer isomer 1;(E)GC-(E)CG dimer isomer 3;EC-GC dimer isomer 3;kaempferol hexose-deoxyhexose-deoxyhexose-hexose isomer 1;a possible galloylated trimeric proanthocyanidin;unknown trimeric proanthocyanidin isomer 2;a possible galloylated trimeric proanthocyanidin, isomer of 6.51_525.1026n		Mitosis protein DIM1
7	CsTGY11G0002169	a possible galloylated trimeric proanthocyanidin, isomer of 6.51_525.1026n;kaempferol hexose;isorhamnetin coumaroylhexose;a possible galloylated trimeric proanthocyanidin;kaempferol 3-O-[2""-(4'""-acetyl-rhamnosyl)-6""-glucosyl] glucoside isomer 2;unknown trimeric proanthocyanidin isomer 2;(E)GC-(E)CG dimer isomer 2
7	CsTGY11G0002005	camellioside C isomer 2;kaempferol 3-(p-coumaroyl-rhamnosyl)rutinoside-7-rhamnoside isomer 2;xanifolia-Y0 isomer;calendulaglycoside A 6'-methyl ester;digalloylglucose isomer 1;TR-Saponin C;saponin Iac		Large subunit GTPase 1 homolog
7	CsTGY11G0001370	EC-GC dimer isomer 3;theasinensin B isomer 2;a possible galloylated trimeric proanthocyanidin;unknown trimeric proanthocyanidin isomer 2;a possible galloylated trimeric proanthocyanidin, isomer of 6.51_525.1026n;(E)GC-(E)CG dimer isomer 3;(E)GC-(E)CG dimer isomer 1		RIBOSOMAL protein
7	CsTGY11G0001071	linalool primeveroside isomer 1;3-galloylgallocatechin;galloylprodelphinidin dimer isomer 1;galloylprodelphinidin dimer isomer 2;prodelphinidin B isomer 1;unknown trimeric proanthocyanidin isomer 1;taraninin (aka. EGC-EGCG-EGC)		anion transporter 4;Belongs to the protein kinase superfamily;Phosphorylase is an important allosteric enzyme in carbohydrate metabolism. Enzymes from different sources differ in their regulatory mechanisms and in their natural substrates. However, all known phosphorylases share catalytic and structural properties
7	CsTGY11G0000812	a possible galloylated trimeric proanthocyanidin, isomer of 6.51_525.1026n;EC-GC dimer isomer 3;procyanidin B3;a possible galloylated trimeric proanthocyanidin;unknown trimeric proanthocyanidin isomer 2;(E)GC-(E)CG dimer isomer 3;(E)GC-(E)CG dimer isomer 1		Carbamoyl-phosphate synthase large
7	CsTGY11G0000794	kaempferol acetylhexose deoxyhexose isomer 3;digalloylprodelphinidin dimer;kaempferol 3-O-[2""-(4'""-acetyl-rhamnosyl)-6""-glucosyl] glucoside isomer 2;kaempferol 3-O-[2""-(4'""-acetyl-rhamnosyl)-6""-glucosyl] glucoside isomer 1;ECG-EGCG dimer isomer 1;theasinensin F;digalloylglucose isomer 1		Isovaleryl-CoA dehydrogenase
7	CsTGY11G0000772	quercetin hexose deoxyhexose;kaempferol hexose-deoxyhexose-deoxyhexose-hexose isomer 1;rutin;kaempferol 3-(2''-rhamnosylrutinoside);kaempferol 3-neohesperidoside-7-rhamnoside;kaempferol 3-(p-coumaroyl-rhamnosyl)rutinoside-7-rhamnoside isomer 2;kaempferol 3-(p-coumaroyl-rhamnosyl)rutinoside-7-rhamnoside isomer 1		-
7	CsTGY10G0002491	a possible galloylated trimeric proanthocyanidin;ECG-EGCG dimer isomer 2;isorhamnetin coumaroylhexose;a possible galloylated trimeric proanthocyanidin, isomer of 6.51_525.1026n;kaempferol hexose;unknown trimeric proanthocyanidin isomer 2;EC-GC dimer isomer 3		Protein of unknown function (DUF1639)
7	CsTGY10G0002471	quercetin hexose deoxyhexose;xanifolia-Y0 isomer;saponin Iac;EC-GC dimer isomer 3;a possible galloylated trimeric proanthocyanidin, isomer of 6.51_525.1026n;a possible galloylated trimeric proanthocyanidin;unknown trimeric proanthocyanidin isomer 2		-
7	CsTGY10G0001310	theasinensin F;xanifolia-Y0 isomer;linalool primeveroside isomer 1;saponin Iac;calendulaglycoside A 6'-methyl ester;ECG-EGCG dimer isomer 1;TR-Saponin C		DNA-directed RNA;DNA-directed RNA polymerase
6	MSTRG.65635	yemuoside I isomer 1;epicatechin;EC-GC dimer isomer 3;unknown trimeric proanthocyanidin isomer 2;a possible galloylated trimeric proanthocyanidin;a possible galloylated trimeric proanthocyanidin, isomer of 6.51_525.1026n
6	MSTRG.64771	procyanidin B1;procyanidin B3;galloylprocyanidin dimer isomer 1;kaempferol 3-(p-coumaroyl-rhamnosyl)rutinoside-7-rhamnoside isomer 1;quercetin malonyl hexose;catechin
6	MSTRG.63866	xanifolia-Y0 isomer;xanifolia-Y3 isomer 1;TR-Saponin C;calendulaglycoside A 6'-methyl ester;isolariciresinol glucoside;saponin Iac		Cytokinin-activating enzyme working in the direct activation pathway. Phosphoribohydrolase that converts inactive cytokinin nucleotides to the biologically active free-base forms
6	MSTRG.62225	ribonic acid;quercetin 3-triglucoside-7-rhamnoside-p-coumaroyl isomer 1;digalloyl-hexahydroxydiphenoyl-glucose;3-galloylgallocatechin;EC-GC dimer isomer 2;EC-GC dimer isomer 1		Belongs to the iron ascorbate-dependent oxidoreductase family
6	MSTRG.62095	kaempferol 3-arabinoside;ECG-EGCG dimer isomer 3;ECG-EGCG dimer isomer 2;theasinensin F;digalloylprodelphinidin dimer;gallocatechin 3'-O-gallate
6	MSTRG.60452	prodelphinidin B isomer 3;kaempferol deoxyhexose-acetylhexose deoxyhexose isomer 1;galloylprodelphinidin dimer isomer 3;a possible galloylated trimeric proanthocyanidin;unknown trimeric proanthocyanidin isomer 2;a possible galloylated trimeric proanthocyanidin, isomer of 6.51_525.1026n
6	MSTRG.58562	kaempferol coumaroylrutinoside isomer 1;kaempferol 3-(4''-(E)-p-coumaroylrobinobioside)-7-rhamnoside isomer 1;kaempferol 3-(4''-(E)-p-coumaroylrobinobioside)-7-rhamnoside isomer 2;kaempferol 3-(p-coumaroyl-rhamnosyl)rutinoside-7-rhamnoside isomer 2;kaempferol 3-(p-coumaroyl-rhamnosyl)rutinoside-7-rhamnoside isomer 1;hexahydroxydiphenoyl-glucose
6	MSTRG.57436	capilliposide I isomer 3;prodelphinidin B isomer 3;unknown trimeric proanthocyanidin isomer 2;a possible galloylated trimeric proanthocyanidin;EC-GC dimer isomer 3;a possible galloylated trimeric proanthocyanidin, isomer of 6.51_525.1026n
6	MSTRG.57157	kaempferol hexose-deoxyhexose-deoxyhexose-hexose isomer 1;kaempferol 3-O-galactoside;a possible galloylated trimeric proanthocyanidin, isomer of 6.51_525.1026n;(E)GC-(E)CG dimer isomer 2;(E)GC-(E)CG dimer isomer 3;a possible galloylated trimeric proanthocyanidin
6	MSTRG.56696	EC-GC dimer isomer 4;kaempferol deoxyhexose-acetylhexose deoxyhexose isomer 2;tencissoside C isomer 1;hexahydroxydiphenoyl-glucose;theasinensin A;theasinensin F
6	MSTRG.56337	rutin;saponin Iac;xanifolia-Y0 isomer;epicatechin;EC-GC dimer isomer 2;camellioside H		Protein VAC14 homolog
6	MSTRG.55484	calendulaglycoside A 6'-methyl ester;xanifolia-Y0 isomer;rutin;camellioside C isomer 2;TR-Saponin C;saponin Iac		prefoldin subunit
6	MSTRG.54811	capilliposide II isomer 1;capilliposide II isomer 2;epicatechin;EC-(4β→8)-ECG-(4β→8)-C;galloylprocyanidin dimer isomer 2;procyanidin B1
6	MSTRG.54586	ribonic acid;linalool primeveroside isomer 1;chlorogenic acid;quercetin 3-O-(2G-p-coumaroyl-3G-O-β-L-arabinosyl-3R-O-β-D-rhamnosylrutinoside);epiafzelechin 3-O-gallate-(4β→6)-epigallocatechin 3-O-gallate;rutin		-
6	MSTRG.52968	isorhamnetin coumaroylhexose;kaempferol deoxyhexose-acetylhexose deoxyhexose isomer 1;(E)GC-(E)CG dimer isomer 1;(E)GC-(E)CG dimer isomer 3;a possible galloylated trimeric proanthocyanidin;a possible galloylated trimeric proanthocyanidin, isomer of 6.51_525.1026n
6	MSTRG.50984	ECG-EGCG dimer isomer 2;ECG-EGCG dimer isomer 1;ECG-EGCG dimer;tencissoside C isomer 2;theasinensin F;theasinensin A		Cytochrome p450
6	MSTRG.49751	unknown trimeric proanthocyanidin isomer 2;medicoside I isomer;ECG-EGCG dimer isomer 1;(E)GC-(E)CG dimer isomer 2;(E)GC-(E)CG dimer isomer 3;(E)GC-(E)CG dimer isomer 1
6	CsTGY15G0001860	(E)GC-(E)CG dimer isomer 1;galloylprodelphinidin dimer isomer 3;ECG-EGCG dimer isomer 3;ECG-EGCG dimer isomer 1;theasinensin F;a possible galloylated trimeric proanthocyanidin, isomer of 6.51_525.1026n		glutamine synthetase
6	CsTGY15G0001852	digalloylprodelphinidin dimer;ribonic acid;theasinensin A;theasinensin F;ECG-EGCG dimer isomer 1;galloylprodelphinidin dimer isomer 3		Thioredoxin;TPR repeat-containing thioredoxin
6	CsTGY15G0001827	3-galloylgallocatechin;EC-GC dimer isomer 2;EC-GC dimer isomer 1;galloylprodelphinidin dimer isomer 2;galloylprodelphinidin dimer isomer 1;prodelphinidin B isomer 1		EamA-like transporter family
6	CsTGY15G0001812	galloylprodelphinidin dimer isomer 1;galloylprodelphinidin dimer isomer 2;EC-GC dimer isomer 2;EC-GC dimer isomer 1;prodelphinidin B isomer 1;3-galloylgallocatechin		Mitogen-activated protein kinase
6	CsTGY15G0001504	theasinensin A;theasinensin F;gallocatechin 3'-O-gallate;rutin;kaempferol 3-arabinoside;digalloylprodelphinidin dimer		Belongs to the ClpA ClpB family
6	CsTGY15G0001253	unknown trimeric proanthocyanidin isomer 2;quercetin hexose deoxyhexose;a possible galloylated trimeric proanthocyanidin;EC-GC dimer isomer 3;EC-EGCG dimer;dihydrocaffeic acid 3-O-glucuronide		Succinate dehydrogenase subunit
6	CsTGY15G0000693	galloylprocyanidin dimer isomer 1;a possible galloylated trimeric proanthocyanidin;kaempferol 3-O-rutinoside;galloylprodelphinidin dimer isomer 3;a possible galloylated trimeric proanthocyanidin, isomer of 6.51_525.1026n;(E)GC-(E)CG dimer isomer 1
6	CsTGY15G0000658	unknown trimeric proanthocyanidin isomer 2;a possible galloylated trimeric proanthocyanidin;a possible galloylated trimeric proanthocyanidin, isomer of 6.51_525.1026n;theacitrin 3-gallate;galloylprodelphinidin dimer isomer 3;(E)GC-(E)CG dimer isomer 1		PPPDE putative peptidase domain
6	CsTGY15G0000372	ribonic acid;hexahydroxydiphenoyl-glucose;ellagic acid isomer;yemuoside I isomer 3;chlorogenic acid;rutin		Belongs to the MIP aquaporin (TC 1.A.8) family;VHS domain-containing protein
6	CsTGY15G0000365	theasinensin F;ellagic acid isomer;ECG-EGCG dimer isomer 2;ECG-EGCG dimer isomer 1;procyanidin B3;catechin		Ran guanine nucleotide release
6	CsTGY15G0000272	galloyl HHDP-glucose;procyanidin B1;kaempferol 3-arabinoside;gallocatechin 3'-O-gallate;theasinensin F;theasinensin A		GMC oxidoreductase
6	CsTGY15G0000229	digalloylprocyanidin dimer;echinocystic acid 3-O-[β-D-galactopyranosyl(1→2)]-[β-D-glucopyranosyl(1→2)-β-D-galactopyranosyl(1→3)]-β-D-glucuronopyranoside isomer 2;theasinensin F;epiafzelechin 3-O-gallate-(4β→6)-epigallocatechin 3-O-gallate;ECG-EGCG dimer isomer 1;tragopogonsaponin E		Ankyrin repeat-containing protein
6	CsTGY15G0000146	ribonic acid;quercetin hexose deoxyhexose;kaempferol 3-arabinoside;rutin;camellioside C isomer 2;gallocatechin 3'-O-gallate	Trihelix	Myb/SANT-like DNA-binding domain
6	CsTGY15G0000116	(E)GC-(E)CG dimer isomer 1;a possible galloylated trimeric proanthocyanidin;EC-GC dimer isomer 3;unknown trimeric proanthocyanidin isomer 2;a possible galloylated trimeric proanthocyanidin, isomer of 6.51_525.1026n;kaempferol hexose		The proteasome is a multicatalytic proteinase complex which is characterized by its ability to cleave peptides with Arg, Phe, Tyr, Leu, and Glu adjacent to the leaving group at neutral or slightly basic pH
6	CsTGY14G0002388	ribonic acid;kaempferol 3-O-rutinoside;isolariciresinol glucoside;procyanidin B3;procyanidin B2;catechin		Belongs to the multi antimicrobial extrusion (MATE) (TC 2.A.66.1) family
6	CsTGY14G0001910	kaempferol 3-arabinoside;theasinensin F;theasinensin A;gallocatechin 3'-O-gallate;epiafzelechin 3-O-gallate-(4β→6)-epigallocatechin 3-O-gallate;ECG-EGCG dimer isomer 1		germin-like protein;Germin-like protein
6	CsTGY14G0001745	procyanidin B3;procyanidin B1;hexahydroxydiphenoyl-glucose;epiafzelechin 3-O-gallate-(4β→6)-epigallocatechin 3-O-gallate;catechin;ellagic acid isomer		phospholipase
6	CsTGY14G0001730	kaempferol 3-(p-coumaroyl-rhamnosyl)rutinoside-7-rhamnoside isomer 1;kaempferol 3-(p-coumaroyl-rhamnosyl)rutinoside-7-rhamnoside isomer 2;kaempferol coumaroylrutinoside isomer 1;capilliposide II isomer 2;capilliposide II isomer 1;kaempferol 3-(4''-(E)-p-coumaroylrobinobioside)-7-rhamnoside isomer 2		inactive protein kinase
6	CsTGY14G0001683	kaempferol acetylhexose deoxyhexose isomer 3;saponin Iac;xanifolia-Y0 isomer;TR-Saponin C;kaempferol 3-O-[2""-(4'""-acetyl-rhamnosyl)-6""-glucosyl] glucoside isomer 1;kaempferol 3-O-[2""-(4'""-acetyl-rhamnosyl)-6""-glucosyl] glucoside isomer 2		isoform X1
6	CsTGY14G0001568	epiafzelechin 3-O-gallate-(4β→6)-epigallocatechin 3-O-gallate;ECG-EGCG dimer;theasinensin F;ECG-EGCG dimer isomer 1;ECG-EGCG dimer isomer 2;digalloylprocyanidin dimer		UDP-glucose 4-epimerase
6	CsTGY14G0001520	(E)GC-(E)CG dimer isomer 2;unknown trimeric proanthocyanidin isomer 2;kaempferol deoxyhexose-acetylhexose deoxyhexose isomer 1;a possible galloylated trimeric proanthocyanidin, isomer of 6.51_525.1026n;a possible galloylated trimeric proanthocyanidin;chlorogenic acid
6	CsTGY14G0001469	rutin;chlorogenic acid;theasinensin F;digalloylprodelphinidin dimer;ECG-EGCG dimer isomer 3;ECG-EGCG dimer isomer 1		membrane-associated kinase regulator
6	CsTGY14G0001466	kaempferol 3-(p-coumaroyl-rhamnosyl)rutinoside-7-rhamnoside isomer 1;kaempferol 3-(p-coumaroyl-rhamnosyl)rutinoside-7-rhamnoside isomer 2;catechin;rutin;procyanidin B3;procyanidin B2		respiratory burst oxidase homolog protein
6	CsTGY14G0000974	EC-GC dimer isomer 4;tetragalloyl glucose;quercetin malonyl hexose;quercetin hexose deoxyhexose;epiafzelechin 3-O-gallate-(4β→6)-epigallocatechin 3-O-gallate;ribonic acid		TLD
6	CsTGY14G0000593	theasinensin A;theasinensin F;ribonic acid;procyanidin B2;kaempferol 3-arabinoside;gallocatechin 3'-O-gallate		Ndr family
6	CsTGY14G0000349	chlorogenic acid;ribonic acid;catechin;procyanidin B1;procyanidin B3;kaempferol 3-(p-coumaroyl-rhamnosyl)rutinoside-7-rhamnoside isomer 1
6	CsTGY14G0000293	digalloylprocyanidin dimer;quercetin hexose deoxyhexose;EC-(4β→8)-ECG-(4β→8)-C;ribonic acid;galloylprocyanidin dimer isomer 2;galloylprocyanidin dimer isomer 1
6	CsTGY14G0000250	EC-(4β→8)-ECG-(4β→8)-C;galloylprocyanidin dimer isomer 2;digalloylprocyanidin dimer;kaempferol 3-arabinoside;quercetin malonyl hexose;theasinensin A		TAFs are components of the transcription factor IID (TFIID) complex that is essential for mediating regulation of RNA polymerase transcription
6	CsTGY13G0002455	xanifolia-Y0 isomer;(E)GC-(E)CG dimer isomer 1;galloylprodelphinidin dimer isomer 3;saponin Iac;theasinensin B isomer 2;prodelphinidin B isomer 3		Enoyl-(Acyl carrier protein) reductase
6	CsTGY13G0002299	unknown trimeric proanthocyanidin isomer 2;(E)GC-(E)CG dimer isomer 3;procyanidin B2;ECG-EGCG dimer isomer 3;galloylprocyanidin dimer isomer 2;galloylprocyanidin dimer isomer 1		UDP-Glycosyltransferase
6	CsTGY13G0002067	rutin;ribonic acid;theasinensin F;kaempferol acetylhexose deoxyhexose isomer 3;ECG-EGCG dimer isomer 1;kaempferol 3-O-[2""-(4'""-acetyl-rhamnosyl)-6""-glucosyl] glucoside isomer 1		Chaperone DnaJ-domain superfamily protein
6	CsTGY13G0002063	kaempferol 3-O-[2""-(4'""-acetyl-rhamnosyl)-6""-glucosyl] glucoside isomer 1;epiafzelechin 3-gallate;quercetin hexose deoxyhexose;saponin Iac;digalloylglucose isomer 1;kaempferol acetylhexose deoxyhexose isomer 3		executer 1
6	CsTGY13G0001936	rutin;xanifolia-Y0 isomer;ECG-EGCG dimer isomer 1;calendulaglycoside A 6'-methyl ester;quercetin 3-O-(2G-p-coumaroyl-3G-O-β-L-arabinosyl-3R-O-β-D-rhamnosylrutinoside);saponin Iac		Malate dehydrogenase
6	CsTGY13G0001820	a possible galloylated trimeric proanthocyanidin, isomer of 6.51_525.1026n;kaempferol 3-O-rutinoside;(E)GC-(E)CG dimer isomer 3;(E)GC-(E)CG dimer isomer 1;a possible galloylated trimeric proanthocyanidin;EC-GC dimer isomer 3		Reticulon-like protein
6	CsTGY13G0001752	digalloylprodelphinidin dimer;ECG-EGCG dimer isomer 1;ECG-EGCG dimer isomer 2;ECG-EGCG dimer isomer 3;theasinensin F;theasinensin A		Belongs to the universal ribosomal protein uS5 family
6	CsTGY13G0001738	gallocatechin 3'-O-gallate;theasinensin A;theasinensin F;ribonic acid;kaempferol 3-arabinoside;digalloylprodelphinidin dimer		tRNA-specific 2-thiouridylase
6	CsTGY13G0001727	EC-GC dimer isomer 3;kaempferol deoxyhexose-acetylhexose deoxyhexose isomer 1;unknown trimeric proanthocyanidin isomer 2;kaempferol 3-(p-coumaroyl-rhamnosyl)rutinoside-7-rhamnoside isomer 1;a possible galloylated trimeric proanthocyanidin;a possible galloylated trimeric proanthocyanidin, isomer of 6.51_525.1026n		Zinc finger A20 and AN1 domain-containing stress-associated protein
6	CsTGY13G0001441	theasinensin F;ECG-EGCG dimer isomer 2;ECG-EGCG dimer isomer 1;kaempferol 3-arabinoside;ECG-EGCG dimer;ribonic acid		CS domain
6	CsTGY13G0000969	theasinensin F;theasinensin A;kaempferol-3-O-{[β-D-xylopyranosyl(1→3)-α-L-rhamnopyranosyl(1→6)][α-L-rhamnopyranosyl(1→2)]}-β-D-3-trans-p-coumaroylgalactopyranoside;ECG-EGCG dimer isomer 1;ribonic acid;linalool primeveroside isomer 1		Heavy-metal-associated domain
6	CsTGY13G0000918	unknown trimeric proanthocyanidin isomer 2;quercetin hexose deoxyhexose;chlorogenic acid;rutin;a possible galloylated trimeric proanthocyanidin, isomer of 6.51_525.1026n;a possible galloylated trimeric proanthocyanidin		-
6	CsTGY13G0000904	ellagic acid isomer;linalool primeveroside isomer 1;hexahydroxydiphenoyl-glucose;quercetin hexose deoxyhexose;EC-GC dimer isomer 4;EC-GC dimer isomer 5		WD repeat-containing protein
6	CsTGY13G0000850	xanifolia-Y0 isomer;TR-Saponin C;calendulaglycoside A 6'-methyl ester;camellioside H;camellioside C isomer 2;saponin Iac		Digalactosyldiacylglycerol synthase 1
6	CsTGY12G0002121	ellagic acid isomer;quercetin 3-O-(2G-p-coumaroyl-3G-O-β-L-arabinosyl-3R-O-β-D-rhamnosylrutinoside);isorhamnetin coumaroylhexose;capilliposide II isomer 1;capilliposide II isomer 2;kaempferol deoxyhexose-acetylhexose deoxyhexose isomer 1
6	CsTGY12G0002091	theasinensin F;theasinensin A;ECG-EGCG dimer isomer 2;ECG-EGCG dimer isomer 1;saponin Iac;ribonic acid		transcription factor;Zinc finger HIT domain-containing protein
6	CsTGY12G0002057	isolariciresinol glucoside;theasinensin A;theasinensin F;kaempferol 3-(p-coumaroyl-rhamnosyl)rutinoside-7-rhamnoside isomer 1;ECG-EGCG dimer isomer 1;digalloylprodelphinidin dimer		Respiratory burst oxidase homolog protein
6	CsTGY12G0001921	rutin;quercetin hexose deoxyhexose;kaempferol 3-(p-coumaroyl-rhamnosyl)rutinoside-7-rhamnoside isomer 2;kaempferol 3-(p-coumaroyl-rhamnosyl)rutinoside-7-rhamnoside isomer 1;hexahydroxydiphenoyl-glucose;ribonic acid		Tubulin is the major constituent of microtubules. It binds two moles of GTP, one at an exchangeable site on the beta chain and one at a non-exchangeable site on the alpha chain
6	CsTGY12G0001661	quercetin 3-O-(2G-p-coumaroyl-3G-O-β-L-arabinosyl-3R-O-β-D-rhamnosylrutinoside);epigallocatechin digallate isomer 2;ECG-EGCG dimer isomer 1;quercetin 3-O-glucoside;theogallin;quercetin hexose deoxyhexose		deSI-like protein
6	CsTGY12G0001645	theasinensin F;digalloylprocyanidin dimer;gallocatechin 3'-O-gallate;ribonic acid;ECG-EGCG dimer isomer 2;ECG-EGCG dimer isomer 1		Plasminogen activator inhibitor 1 RNA-binding
6	CsTGY12G0001624	hexahydroxydiphenoyl-glucose;quercetin hexose deoxyhexose;ribonic acid;theogallin;rutin;EC-GC dimer isomer 4		Cyclophilin type peptidyl-prolyl cis-trans isomerase/CLD
6	CsTGY12G0001074	procyanidin B2;procyanidin B3;catechin;digalloylprodelphinidin dimer;tencissoside C isomer 2;ECG-EGCG dimer isomer 1		Belongs to the glycosyltransferase 1 family
6	CsTGY11G0002027	TR-Saponin C;saponin Iac;tragopogonsaponin E;xanifolia-Y0 isomer;camellioside C isomer 2;calendulaglycoside A 6'-methyl ester		Elongation factor
6	CsTGY11G0002024	saponin Iac;xanifolia-Y0 isomer;tragopogonsaponin E;camellioside C isomer 2;TR-Saponin C;calendulaglycoside A 6'-methyl ester		E3 ubiquitin-protein ligase
6	CsTGY11G0002022	quercetin hexose deoxyhexose;galloylprocyanidin dimer isomer 2;galloylprocyanidin dimer isomer 1;capilliposide II isomer 2;ribonic acid;kaempferol hexose-deoxyhexose-deoxyhexose-hexose isomer 1		protein membrane anchor
6	CsTGY11G0002009	unknown trimeric proanthocyanidin isomer 1;galloylprodelphinidin dimer isomer 2;EC-GC dimer isomer 6;kaempferol deoxyhexose-pentose-hexose ;quercetin hexose deoxyhexose-pentose;3-galloylgallocatechin		IQ-domain
6	CsTGY11G0001882	3-galloylgallocatechin;EC-GC dimer isomer 1;EC-GC dimer isomer 2;taraninin (aka. EGC-EGCG-EGC);galloylprodelphinidin dimer isomer 2;galloylprodelphinidin dimer isomer 1		Integrator complex subunit
6	CsTGY11G0001825	phenylethyl primeveroside isomer 1;rutin;kaempferol deoxyhexose-acetylhexose deoxyhexose isomer 2;chlorogenic acid;quercetin hexose deoxyhexose;ribonic acid		Involved in chlorophyll biosynthesis. Catalyzes the insertion of magnesium ion into protoporphyrin IX to yield Mg- protoporphyrin IX
6	CsTGY11G0001556	a possible galloylated trimeric proanthocyanidin, isomer of 6.51_525.1026n;kaempferol 3-(2''-rhamnosylrutinoside);quercetin hexose deoxyhexose;galloylprodelphinidin dimer isomer 3;EC-GC dimer isomer 5;(E)GC-(E)CG dimer isomer 1		Dolichyl-diphosphooligosaccharide--protein glycosyltransferase subunit
6	CsTGY11G0001446	digalloylprodelphinidin dimer;theasinensin F;ECG-EGCG dimer isomer 2;ECG-EGCG dimer isomer 1;ribonic acid;procyanidin B2		UDP-Glycosyltransferase
6	CsTGY11G0001385	tencissoside C isomer 2;EC-(4β→8)-ECG-(4β→8)-C;galloylprocyanidin dimer isomer 1;digalloylprocyanidin dimer;epigallocatechin digallate isomer 2;hexahydroxydiphenoyl-glucose		ATP-citrate synthase beta chain protein
6	CsTGY11G0001280	kaempferol deoxyhexose-hexose-deoxyhexose-hexose isomer 2;ECG-EGCG dimer isomer 1;theasinensin A;theasinensin F;kaempferol hexose-deoxyhexose-deoxyhexose-hexose isomer 2;kaempferol 3-arabinoside		Transmembrane protein 56-like
6	CsTGY11G0000856	kaempferol acetylhexose deoxyhexose isomer 3;EC-GC dimer isomer 4;kaempferol 3-O-[2""-(4'""-acetyl-rhamnosyl)-6""-glucosyl] glucoside isomer 1;kaempferol 3-O-[2""-(4'""-acetyl-rhamnosyl)-6""-glucosyl] glucoside isomer 2;ribonic acid;rutin		Belongs to the glycosyl hydrolase 18 family
6	CsTGY11G0000816	calendulaglycoside A 6'-methyl ester;camellioside H;xanifolia-Y0 isomer;camellioside C isomer 2;yemuoside I isomer 1;saponin Iac		acyl-activating enzyme;phosphatidylinositol transfer protein;tRNA-splicing endonuclease subunit
6	CsTGY11G0000800	ECG-EGCG dimer isomer 1;kaempferol 3-O-[2""-(4'""-acetyl-rhamnosyl)-6""-glucosyl] glucoside isomer 1;kaempferol 3-O-[2""-(4'""-acetyl-rhamnosyl)-6""-glucosyl] glucoside isomer 2;kaempferol acetylhexose deoxyhexose isomer 3;theasinensin F;EC-EGCG dimer		Pentatricopeptide repeat-containing protein At2g27800, mitochondrial-like
6	CsTGY11G0000597	digalloylprodelphinidin dimer;EC-GC dimer isomer 4;theasinensin A;theasinensin F;ECG-EGCG dimer isomer 1;kaempferol hexose-deoxyhexose-deoxyhexose-hexose isomer 1		Dehydration-responsive element-binding protein;DNA-binding domain in plant proteins such as APETALA2 and EREBPs
6	CsTGY11G0000368	calendulaglycoside A 6'-methyl ester;xanifolia-Y0 isomer;ECG-EGCG dimer isomer 1;theasinensin A;TR-Saponin C;saponin Iac		xanthine dehydrogenase
6	CsTGY11G0000244	theasinensin F; sarmenoside II;EC-GC dimer isomer 4;kaempferol 3-neohesperidoside-7-(2""-p-coumaroylglucoside) isomer 2;epiafzelechin 3-O-gallate-(4β→6)-epigallocatechin 3-O-gallate;sarmenoside II		homeobox protein
6	CsTGY10G0002516	unknown trimeric proanthocyanidin isomer 2;a possible galloylated trimeric proanthocyanidin, isomer of 6.51_525.1026n;kaempferol 3-O-rutinoside;a possible galloylated trimeric proanthocyanidin;ECG-EGCG dimer isomer 2;EC-GC dimer isomer 3		Belongs to the GDA1 CD39 NTPase family
6	CsTGY10G0002466	unknown trimeric proanthocyanidin isomer 2;a possible galloylated trimeric proanthocyanidin;isorhamnetin coumaroylhexose;EC-GC dimer isomer 3;a possible galloylated trimeric proanthocyanidin, isomer of 6.51_525.1026n;quercetin hexose deoxyhexose		Dirigent proteins impart stereoselectivity on the phenoxy radical-coupling reaction, yielding optically active lignans from two molecules of coniferyl alcohol in the biosynthesis of lignans, flavonolignans, and alkaloids and thus plays a central role in plant secondary metabolism
6	CsTGY10G0002055	digalloylprodelphinidin dimer;gallocatechin 3'-O-gallate;theasinensin A;theasinensin F;linalool primeveroside isomer 1;ECG-EGCG dimer isomer 1		KH domain-containing protein
6	CsTGY10G0002043	EC-GC dimer isomer 3;unknown trimeric proanthocyanidin isomer 2;a possible galloylated trimeric proanthocyanidin, isomer of 6.51_525.1026n;(E)GC-(E)CG dimer isomer 2;a possible galloylated trimeric proanthocyanidin;theacitrin 3-gallate		Thioredoxin
6	CsTGY10G0002010	a possible galloylated trimeric proanthocyanidin, isomer of 6.51_525.1026n;EC-GC dimer isomer 3;a possible galloylated trimeric proanthocyanidin;unknown trimeric proanthocyanidin isomer 2;kaempferol 3-O-[2""-(4'""-acetyl-rhamnosyl)-6""-glucosyl] glucoside isomer 1;kaempferol 3-O-[2""-(4'""-acetyl-rhamnosyl)-6""-glucosyl] glucoside isomer 2		Nascent polypeptide-associated complex subunit alpha-like
6	CsTGY10G0001904	kaempferol 3-(4''-(E)-p-coumaroylrobinobioside)-7-rhamnoside isomer 2;a possible galloylated trimeric proanthocyanidin;capilliposide II isomer 1;capilliposide I isomer 1;capilliposide I isomer 3;unknown trimeric proanthocyanidin isomer 2
6	CsTGY10G0001688	calendulaglycoside A 6'-methyl ester;xanifolia-Y0 isomer;camellioside C isomer 2;TR-Saponin C;saponin Iac;kaempferol 3-(p-coumaroyl-rhamnosyl)rutinoside-7-rhamnoside isomer 2		Mitochondrial carrier protein
6	CsTGY10G0001608	epicatechin;rutin;quercetin 3-O-glucoside;EC-GC dimer isomer 5;EC-GC dimer isomer 4;epiafzelechin 3-O-gallate-(4β→6)-epigallocatechin 3-O-gallate
6	CsTGY10G0000761	quercetin hexose deoxyhexose;a possible galloylated trimeric proanthocyanidin;unknown trimeric proanthocyanidin isomer 2;a possible galloylated trimeric proanthocyanidin, isomer of 6.51_525.1026n;(E)GC-(E)CG dimer isomer 3;(E)GC-(E)CG dimer isomer 1		NADH dehydrogenase ubiquinone 1 alpha subcomplex subunit
6	CsTGY10G0000657	ribonic acid;EC-GC dimer isomer 1;quercetin hexose deoxyhexose;digalloylprodelphinidin dimer;tencissoside C isomer 2;trigalloylglucose isomer 1		Belongs to the multi antimicrobial extrusion (MATE) (TC 2.A.66.1) family
6	CsTGY10G0000362	gallocatechin;capilliposide II isomer 2;capilliposide II isomer 1;capilliposide I isomer 3;capilliposide I isomer 1;kaempferol 3-O-rutinoside		AP-1 complex subunit;tesmin tso1-like cxc;Tesmin/TSO1-like CXC domain, cysteine-rich domain
6	CsTGY10G0000337	digalloylglucose isomer 1;saponin Iac;TR-Saponin C;isolariciresinol glucoside;quercetin hexose deoxyhexose;rutin		U4 U6 small nuclear ribonucleoprotein
5	MSTRG.69753	catechin;procyanidin B1;procyanidin B3;EC-GC dimer isomer 2;hexahydroxydiphenoyl-glucose		Anaphase-promoting complex subunit
5	MSTRG.69750	EC-EGCG dimer;unknown trimeric proanthocyanidin isomer 1;3-galloylgallocatechin;galloylprodelphinidin dimer isomer 1;galloylprodelphinidin dimer isomer 2
5	MSTRG.69394	a possible galloylated trimeric proanthocyanidin;a possible galloylated trimeric proanthocyanidin, isomer of 6.51_525.1026n;unknown trimeric proanthocyanidin isomer 2;(E)GC-(E)CG dimer isomer 2;EC-GC dimer isomer 3
5	MSTRG.69313	oleiferasaponin C5;saponin 61;saponin I;rutin;procyanidin B1		Stem-specific protein
5	MSTRG.67915	kaempferol hexose;prodelphinidin B isomer 3;(E)GC-(E)CG dimer isomer 2;unknown trimeric proanthocyanidin isomer 2;a possible galloylated trimeric proanthocyanidin
5	MSTRG.67755	rutin;ECG-EGCG dimer isomer 3;quercetin hexose deoxyhexose;galloylprocyanidin dimer isomer 2;EC-(4β→8)-ECG-(4β→8)-C		Catalyzes xyloglucan endohydrolysis (XEH) and or endotransglycosylation (XET). Cleaves and religates xyloglucan polymers, an essential constituent of the primary cell wall, and thereby participates in cell wall construction of growing tissues
5	MSTRG.67255	galloylquinic acid;galloylprodelphinidin dimer isomer 2;kaempferol deoxyhexose-pentose-hexose ;quercetin hexose deoxyhexose-pentose;EC-GC dimer isomer 6
5	MSTRG.66908	kaempferol acetylhexose deoxyhexose isomer 3;epiafzelechin 3-O-gallate-(4β→6)-epigallocatechin 3-O-gallate;kaempferol 3-O-[2""-(4'""-acetyl-rhamnosyl)-6""-glucosyl] glucoside isomer 2;kaempferol 3-O-[2""-(4'""-acetyl-rhamnosyl)-6""-glucosyl] glucoside isomer 1;kaempferol deoxyhexose-acetylhexose deoxyhexose isomer 2
5	MSTRG.66563	ECG-EGCG dimer isomer 2;(E)GC-(E)CG dimer isomer 1;(E)GC-(E)CG dimer isomer 2;digalloylprodelphinidin dimer;theasinensin F		Serine arginine-rich SC35-like splicing factor
5	MSTRG.66490	EC-GC dimer isomer 4;EC-GC dimer isomer 5;galloylprocyanidin dimer isomer 1;galloylprocyanidin dimer isomer 2;ribonic acid
5	MSTRG.63430	procyanidin B2;quercetin malonyl hexose;ribonic acid;procyanidin trimer isomer 1;rutin
5	MSTRG.63214	calendulaglycoside A 6'-methyl ester;saponin Iac;camellioside C isomer 2;TR-Saponin C;xanifolia-Y0 isomer	bZIP	Basic leucine zipper;Basic leucine zipper 9
5	MSTRG.63175	xanifolia-Y0 isomer;calendulaglycoside A 6'-methyl ester;camellioside C isomer 2;TR-Saponin C;saponin Iac		-
5	MSTRG.62103	a possible galloylated trimeric proanthocyanidin, isomer of 6.51_525.1026n;trigalloylglucose isomer 1;ribonic acid;kaempferol hexose-deoxyhexose-deoxyhexose-hexose isomer 1;rutin
5	MSTRG.61214	kaempferol 3-O-[2""-(4'""-acetyl-rhamnosyl)-6""-glucosyl] glucoside isomer 2;kaempferol 3-O-[2""-(4'""-acetyl-rhamnosyl)-6""-glucosyl] glucoside isomer 1;calendulaglycoside A 6'-methyl ester;xanifolia-Y0 isomer;saponin Iac		Proline-rich nuclear receptor coactivator motif
5	MSTRG.60788	xanifolia-Y0 isomer;galloylprodelphinidin dimer isomer 2;galloylprodelphinidin dimer isomer 1;taraninin (aka. EGC-EGCG-EGC);kaempferol 3-O-galactoside
5	MSTRG.59785	epiafzelechin 3-O-gallate-(4β→6)-epigallocatechin 3-O-gallate;ribonic acid;ECG-EGCG dimer isomer 2;quercetin 3-O-(2G-p-coumaroyl-3G-O-β-L-arabinosyl-3R-O-β-D-rhamnosylrutinoside);digalloylprocyanidin dimer
5	MSTRG.58140	(E)GC-(E)CG dimer isomer 2;EC-(4β→8)-ECG-(4β→8)-C;unknown trimeric proanthocyanidin isomer 2;kaempferol deoxyhexose-acetylhexose deoxyhexose isomer 1;galloylprocyanidin dimer isomer 2
5	MSTRG.57548	rutin;(E)GC-(E)CG dimer isomer 2;kaempferol hexose-deoxyhexose-deoxyhexose-hexose isomer 1;epigallocatechin digallate isomer 2;a possible galloylated trimeric proanthocyanidin, isomer of 6.51_525.1026n
5	MSTRG.55573	TR-Saponin C;xanifolia-Y0 isomer;camellioside C isomer 2;saponin Iac;calendulaglycoside A 6'-methyl ester		gag-polypeptide of LTR copia-type
5	MSTRG.55572	TR-Saponin C;xanifolia-Y0 isomer;saponin Iac;calendulaglycoside A 6'-methyl ester;camellioside C isomer 2		gag-polypeptide of LTR copia-type
5	MSTRG.54810	procyanidin B2;epicatechin;galloylprocyanidin dimer isomer 2;galloylprocyanidin dimer isomer 1;catechin
5	MSTRG.54616	unknown trimeric proanthocyanidin isomer 1;EC-GC dimer isomer 6;3-galloylgallocatechin;galloyl HHDP-glucose;galloylprodelphinidin dimer isomer 2		Enoyl-(Acyl carrier protein) reductase
5	MSTRG.53743	procyanidin B1;kaempferol 3-(p-coumaroyl-rhamnosyl)rutinoside-7-rhamnoside isomer 2;digalloylprocyanidin dimer;theasinensin F;hexahydroxydiphenoyl-glucose		Core subunit of the mitochondrial membrane respiratory chain NADH dehydrogenase (Complex I) that is believed to belong to the minimal assembly required for catalysis. Complex I functions in the transfer of electrons from NADH to the respiratory chain. The immediate electron acceptor for the enzyme is believed to be ubiquinone
5	MSTRG.53373	kaempferol deoxyhexose-pentose-hexose ;kaempferol acetylhexose deoxyhexose isomer 3;quercetin hexose deoxyhexose-pentose;kaempferol 3-O-[2""-(4'""-acetyl-rhamnosyl)-6""-glucosyl] glucoside isomer 2;kaempferol 3-O-[2""-(4'""-acetyl-rhamnosyl)-6""-glucosyl] glucoside isomer 1
5	MSTRG.51972	ribonic acid;camellioside H;linalool primeveroside isomer 1;galloylprodelphinidin dimer isomer 3;catechin
5	MSTRG.50181	EC-GC dimer isomer 5;procyanidin B1;ECG-EGCG dimer isomer 2;ECG-EGCG dimer isomer 1;theasinensin F
5	MSTRG.49922	saponin Iac;tragopogonsaponin E;kaempferol 3-(p-coumaroyl-rhamnosyl)rutinoside-7-rhamnoside isomer 2;kaempferol 3-(p-coumaroyl-rhamnosyl)rutinoside-7-rhamnoside isomer 1;yemuoside I isomer 1		Lung seven transmembrane receptor
5	MSTRG.48285	galloylprodelphinidin dimer isomer 2;quercetin hexose deoxyhexose-pentose;3-galloylgallocatechin;kaempferol deoxyhexose-pentose-hexose ;unknown trimeric proanthocyanidin isomer 1		leucoanthocyanidin
5	MSTRG.47382	epicatechin;theasinensin F;digalloylprodelphinidin dimer;procyanidin B2;procyanidin B3
5	CsTGY15G0001889	ECG-EGCG dimer isomer 1;EC-GC dimer isomer 4;quercetin 3-triglucoside-7-rhamnoside-p-coumaroyl isomer 1;theasinensin A;digalloyl-hexahydroxydiphenoyl-glucose		lipid binding
5	CsTGY15G0001490	(E)GC-(E)CG dimer isomer 1;kaempferol hexose;echinocystic acid 3-O-[β-D-galactopyranosyl(1→2)]-[β-D-glucopyranosyl(1→2)-β-D-galactopyranosyl(1→3)]-β-D-glucuronopyranoside isomer 1;hexahydroxydiphenoyl-glucose;unknown trimeric proanthocyanidin isomer 2		Belongs to the complex I LYR family
5	CsTGY15G0001488	calendulaglycoside A 6'-methyl ester;saponin Iac;xanifolia-Y0 isomer;vitexin rhamnoside isomer 2;camellioside C isomer 2		heparanase-like protein
5	CsTGY15G0001280	vitexin rhamnoside isomer 2;hexahydroxydiphenoyl-glucose;epiafzelechin 3-O-gallate-(4β→6)-epigallocatechin 3-O-gallate;quercetin hexose deoxyhexose;rutin		-
5	CsTGY15G0000172	rutin;quercetin hexose deoxyhexose;chlorogenic acid;saponin Iac;ribonic acid		Lipase class 3 family protein
5	CsTGY15G0000169	digalloylprocyanidin dimer;epiafzelechin 3-O-gallate-(4β→6)-epigallocatechin 3-O-gallate;hexahydroxydiphenoyl-glucose;chlorogenic acid;ribonic acid		Inter-alpha-trypsin inhibitor heavy
5	CsTGY15G0000136	kaempferol 3-(p-coumaroyl-rhamnosyl)rutinoside-7-rhamnoside isomer 1;kaempferol 3-(p-coumaroyl-rhamnosyl)rutinoside-7-rhamnoside isomer 2;tragopogonsaponin E;hexahydroxydiphenoyl-glucose;camellioside C isomer 2
5	CsTGY15G0000043	quercetin hexose deoxyhexose;kaempferol 3-O-[2""-(4'""-acetyl-rhamnosyl)-6""-glucosyl] glucoside isomer 1;ECG-EGCG dimer isomer 1;kaempferol acetylhexose deoxyhexose isomer 3;hexahydroxydiphenoyl-glucose		pumilio homolog
5	CsTGY15G0000035	kaempferol 3-arabinoside;hexahydroxydiphenoyl-glucose;gallocatechin 3'-O-gallate;quercetin hexose deoxyhexose;epigallocatechin digallate isomer 2		Polyketide cyclase dehydrase and lipid transport superfamily protein
5	CsTGY14G0001942	theasinensin F;procyanidin B2;catechin;ECG-EGCG dimer isomer 2;ECG-EGCG dimer isomer 1		kDa class II heat shock protein-like
5	CsTGY14G0001900	rutin;quercetin hexose deoxyhexose;kaempferol hexose-deoxyhexose-deoxyhexose-hexose isomer 1;kaempferol 3-(p-coumaroyl-rhamnosyl)rutinoside-7-rhamnoside isomer 2;a possible galloylated trimeric proanthocyanidin, isomer of 6.51_525.1026n		stem vascular tissue pattern formation
5	CsTGY14G0001881	saponin Iac;rutin;xanifolia-Y0 isomer;calendulaglycoside A 6'-methyl ester;camellioside C isomer 2		DNA-directed RNA polymerases
5	CsTGY14G0001765	EC-GC dimer isomer 3;theasinensin F;a possible galloylated trimeric proanthocyanidin;unknown trimeric proanthocyanidin isomer 2;a possible galloylated trimeric proanthocyanidin, isomer of 6.51_525.1026n		Zinc finger CCCH domain-containing protein
5	CsTGY14G0001722	procyanidin B3;kaempferol coumaroylrutinoside isomer 2;kaempferol 3-neohesperidoside-7-(2""-p-coumaroylglucoside) isomer 3;kaempferol 3-neohesperidoside-7-(2""-p-coumaroylglucoside) isomer 1;C-diglucosylapigenin		Thioredoxin-like 2
5	CsTGY14G0001430	galloylprocyanidin dimer isomer 2;kaempferol 3-O-rutinoside;theacitrin 3-gallate;(E)GC-(E)CG dimer isomer 2;(E)GC-(E)CG dimer isomer 1		RNA recognition motif. (a.k.a. RRM, RBD, or RNP domain)
5	CsTGY14G0001402	quercetin hexose deoxyhexose-pentose;catechin;tetragalloyl glucose;kaempferol deoxyhexose-pentose-hexose ;ribonic acid
5	CsTGY14G0001152	prodelphinidin B isomer 1;unknown trimeric proanthocyanidin isomer 1;galloylprodelphinidin dimer isomer 1;galloylprodelphinidin dimer isomer 2;3-galloylgallocatechin
5	CsTGY14G0000680	EC-(4β→8)-ECG-(4β→8)-C;saponin Iac;galloylprocyanidin dimer isomer 2;unknown trimeric proanthocyanidin isomer 2;kaempferol deoxyhexose-acetylhexose deoxyhexose isomer 1		AP-4 complex subunit
5	CsTGY14G0000605	gallocatechin 3'-O-gallate;ribonic acid;theasinensin F;theasinensin A;kaempferol 3-arabinoside		Belongs to the glycosyltransferase 31 family
5	CsTGY14G0000478	theasinensin F;quercetin hexose deoxyhexose;ECG-EGCG dimer isomer 3;ECG-EGCG dimer isomer 1;ECG-EGCG dimer isomer 2
5	CsTGY14G0000369	chlorogenic acid;araloside B isomer;medicoside I isomer;sanchakasaponin A;camellidin III		Belongs to the class I-like SAM-binding methyltransferase superfamily. C5-methyltransferase family
5	CsTGY14G0000337	procyanidin B2;procyanidin B3;epicatechin;theasinensin A;procyanidin trimer isomer 1		isoform X1;Protein of unknown function (DUF4050)
5	CsTGY14G0000214	saponin Iac;xanifolia-Y0 isomer;quercetin hexose deoxyhexose;calendulaglycoside A 6'-methyl ester;rutin		RNA recognition motif. (a.k.a. RRM, RBD, or RNP domain)
5	CsTGY14G0000211	theasinensin A;epicatechin;catechin;procyanidin B2;saponin Iac		kDa class II heat shock protein-like;This protein promotes the GTP-dependent binding of aminoacyl-tRNA to the A-site of ribosomes during protein biosynthesis
5	CsTGY14G0000162	xanifolia-Y0 isomer;TR-Saponin C;saponin Iac;calendulaglycoside A 6'-methyl ester;camellioside C isomer 2		Transcriptional regulator of RNA polII, SAGA, subunit
5	CsTGY14G0000158	calendulaglycoside A 6'-methyl ester;saponin Iac;TR-Saponin C;xanifolia-Y0 isomer;camellioside C isomer 2
5	CsTGY13G0002428	prodelphinidin B isomer 1;unknown trimeric proanthocyanidin isomer 1;galloylprodelphinidin dimer isomer 2;galloylprodelphinidin dimer isomer 1;3-galloylgallocatechin		L-ascorbate oxidase homolog
5	CsTGY13G0002384	ECG-EGCG dimer isomer 1;ECG-EGCG dimer isomer 3;quercetin hexose deoxyhexose;digalloylprodelphinidin dimer;hexahydroxydiphenoyl-glucose		Cop9 signalosome complex subunit
5	CsTGY13G0002381	ECG-EGCG dimer isomer 2;ECG-EGCG dimer isomer 1;ECG-EGCG dimer isomer 3;digalloylprodelphinidin dimer;theasinensin F		Mitogen-activated protein kinase kinase kinase 1-like
5	CsTGY13G0001921	camellioside C isomer 2;saponin Iac;yemuoside I isomer 1;xanifolia-Y0 isomer;calendulaglycoside A 6'-methyl ester	bZIP	Transcription factor
5	CsTGY13G0001916	xanifolia-Y0 isomer;camellioside C isomer 2;calendulaglycoside A 6'-methyl ester;digalloylglucose isomer 1;saponin Iac		DUF21 domain-containing protein;wall-associated receptor kinase-like
5	CsTGY13G0001900	calendulaglycoside A 6'-methyl ester;yemuoside I isomer 1;xanifolia-Y0 isomer;saponin Iac;camellioside C isomer 2		-
5	CsTGY13G0001891	(E)GC-(E)CG dimer isomer 2;kaempferol 3-O-[2""-(4'""-acetyl-rhamnosyl)-6""-glucosyl] glucoside isomer 1;kaempferol 3-O-[2""-(4'""-acetyl-rhamnosyl)-6""-glucosyl] glucoside isomer 2;kaempferol deoxyhexose-hexose-deoxyhexose-hexose isomer 2;digalloyl-hexahydroxydiphenoyl-glucose		meprin and TRAF homology domain-containing protein MATH domain-containing protein
5	CsTGY13G0001717	chlorogenic acid;rutin;kaempferol 3-(p-coumaroyl-rhamnosyl)rutinoside-7-rhamnoside isomer 1;quercetin hexose deoxyhexose;kaempferol deoxyhexose-hexose-deoxyhexose isomer 2		Histone H3
5	CsTGY13G0001649	galloylprodelphinidin dimer isomer 3;kaempferol deoxyhexose-acetylhexose deoxyhexose isomer 1;theasinensin A;theasinensin F;rutin		Transcription factor Pur-alpha
5	CsTGY13G0001480	quercetin hexose deoxyhexose;ECG-EGCG dimer isomer 1;ECG-EGCG dimer isomer 2;ECG-EGCG dimer isomer 3;theasinensin F		60s ribosomal protein
5	CsTGY13G0001471	ECG-EGCG dimer isomer 3;ECG-EGCG dimer isomer 2;ECG-EGCG dimer isomer 1;kaempferol deoxyhexose-acetylhexose deoxyhexose isomer 2;quercetin hexose deoxyhexose		LSM domain;Outer envelope pore protein 16-4
5	CsTGY13G0001358	quercetin hexose deoxyhexose;xanifolia-Y0 isomer;calendulaglycoside A 6'-methyl ester;saponin Iac;rutin		Ras-induced vulval development antagonist
5	CsTGY13G0001206	isorhamnetin coumaroylhexose;(E)GC-(E)CG dimer isomer 3;(E)GC-(E)CG dimer isomer 2;theacitrin 3-gallate;kaempferol deoxyhexose-acetylhexose deoxyhexose isomer 1		Chromatin modification-related protein
5	CsTGY13G0000964	galloylprodelphinidin dimer isomer 1;prodelphinidin B isomer 1;3-galloylgallocatechin;gallocatechin;unknown trimeric proanthocyanidin isomer 1		dolichol;Dolichol kinase
[truncated: 3,494 more rows]

## Sheet: Table S8
Table S8. 3,407 eQTLs of candidate genes of 212 specialized metabolites
[truncated: 3,408 more rows]

## Sheet: Table S9
Table S9. 303 hot eQTLs associated with more than 10 candidate genes
[truncated: 304 more rows]

[truncated: 4 more sheets: Table S10, Table S11, Table S12, Table S13]
